# Supplementary material for: Divalent nanobodies to platelet CLEC-2 can serve as agonists or antagonists
Source: Commun Biol. 2023 Apr 7;6:376. doi: 10.1038/s42003-023-04766-6 (PMC10082178; doi:10.1038/s42003-023-04766-6)
Supplement: Supplementary file 3 — Supplementary Data 1 [file 42003_2023_4766_MOESM3_ESM.xlsx]

## Sheet: Figure 1a
MFI			Fold
		482.5
	1	321	0.665285
	2	320	0.663212
	3	343	0.710881
	LUAS	4338	8.99067
	5	405	0.839378
	6	393	0.814508
	7	347	0.719171
	8	374	0.77513
	9	313	0.648705
	10	322.5	0.668394
	11	278	0.576166
	12	457	0.94715
	13	318	0.659067
	14	310	0.642487
	15	308	0.638342
	16	327	0.67772
	17	4006	8.30259
	18	3996	8.28187
	19	295	0.611399
	20	314	0.650777
	21	358	0.741969
	22	311	0.64456
	23	355	0.735751
	24	440.5	0.912953
	25	304	0.630052
	26	272	0.563731
	27	323	0.66943
	28	367	0.760622
	29	3847	7.97306
	30	3736	7.74301
	31	1801	3.73264
	32	3562.5	7.38342
	33	292	0.605181
	34	3449	7.14819
	35	1987	4.11813
	36	3918	8.12021
	37	4047.5	8.3886
	38	425.5	0.881865
	39	257.5	0.533679
	40	358	0.741969
	41	366	0.758549
	42	356	0.737824
	43	363.5	0.753368
	45	3683	7.63316
	44	354.5	0.734715
	46	332	0.688083
	47	3754	7.78031
	48	545	1.12953

## Sheet: Figure 1d
Time / sec	15.625 nM	31.25 nM	62.5 nM	125 nM	250 nM	500 nM
-60.06	-0.036499	-0.00695801	-0.00964355	-0.0175781	-0.0342407	-0.0584106
-59.96	-0.0317993	-0.0022583	0.0020752	-0.0253904	-0.029541	-0.0631102
-59.86	-0.036499	-0.0100708	-0.00262451	-0.03479	-0.0342407	-0.0584106
-59.76	-0.036499	-0.00305176	-0.00732422	-0.0465088	-0.0342407	-0.0560913
-59.66	-0.0411987	-0.00775146	-0.019043	-0.0292972	-0.0420532	-0.0349735
-59.56	-0.0200806	0.00164795	-0.0127563	-0.0222778	-0.029541	-0.0326538
-59.46	-0.0177612	0.0117798	-0.00262451	-0.0105591	-0.022522	-0.0396729
-59.36	-0.0247803	0.00476074	-0.00262451	-0.0222778	-0.022522	-0.0482785
-59.26	-0.0333862	-0.00384521	-0.0159302	-0.0222778	-0.0311279	-0.0435791
-59.16	-0.0286865	0.000854492	-0.00653076	-0.0222778	-0.0264282	-0.0435791
-59.06	-0.0286865	0.00946045	-0.00653076	-0.0175781	-0.0311279	-0.0388794
-58.96	-0.0161743	0.00946045	-0.00183105	-0.0230713	-0.0334473	-0.0396728
-58.86	-0.0200806	0.00866699	-0.00262451	-0.0183716	-0.0342407	-0.0396729
-58.76	-0.0247803	0.00866699	-0.00262451	-0.0300903	-0.022522	-0.0631104
-58.66	-0.036499	-0.00775146	-0.0143433	-0.0300903	-0.0342407	-0.0513916
-58.56	-0.0411987	-0.0147705	-0.0174561	-0.0175781	-0.0373535	-0.0498047
-58.46	-0.0435181	-0.0022583	-0.00964355	-0.0152591	-0.0373535	-0.0474856
-58.36	-0.036499	0.00164795	0.00439453	-0.0308838	-0.0303345	-0.056091
-58.26	-0.045105	-0.0116577	-0.0112305	-0.0292969	-0.0389404	-0.0560913
-58.16	-0.045105	6.10352e-05	-0.00653076	-0.0418088	-0.0342407	-0.0709226
-58.06	-0.0599365	-0.0147705	-0.0143433	-0.0371094	-0.0420532	-0.0662231
-57.96	-0.0552368	-0.0100708	-0.0010376	-0.0183719	-0.0420532	-0.0592044
-57.86	-0.0513306	-0.00305176	0.00128174	-0.0269775	-0.0420532	-0.0678097
-57.76	-0.0529175	-0.00695801	-0.00421143	-0.0222778	-0.0506592	-0.0662231
-57.66	-0.0482178	-0.00695801	-0.00653076	-0.0144655	-0.0334473	-0.0662233
-57.56	-0.0357056	-0.0022583	-0.00183105	-0.0144653	-0.0217285	-0.0592041
-57.46	-0.0333862	6.10352e-05	0.00518799	-0.0222777	-0.0147095	-0.0639036
-57.36	-0.0482178	6.10352e-05	0.00750732	-0.0105591	-0.0194092	-0.0592043
-57.26	-0.0482178	0.00476074	0.00518799	-0.00585938	-0.0147095	-0.0545044
-57.16	-0.0317993	0.00946045	0.0177002	0.0011594	-0.0147095	-0.0474856
-57.06	-0.0247803	0.0164795	0.0216064	0.000366211	-0.022522	-0.060791
-56.96	-0.0333862	0.00787354	0.0200195	0.0120848	-0.0233154	-0.0631105
-56.86	-0.0286865	0.0195923	0.0200195	0.00976563	-0.0186157	-0.0584108
-56.76	-0.0239868	0.0172729	0.0177002	0.0167847	-0.00219727	-0.0513916
-56.66	-0.00915527	0.024292	0.0216064	0.00897247	0.00482178	-0.0513913
-56.56	-0.0169678	0.0211792	0.0169067	0.00585938	-0.00769043	-0.0513916
-56.46	-0.0216675	0.0164795	0.0169067	0.00195339	-0.0147095	-0.0584104
-56.36	-0.0357056	0.00946045	0.0169067	0.0206909	-0.0217285	-0.0513919
-56.26	-0.0169678	0.0164795	0.0169067	0.0238037	-0.00689697	-0.0482788
-56.16	-0.013855	0.0195923	0.0200195	0.0285032	-0.00378418	-0.048279
-56.06	-0.00915527	0.024292	0.0216064	0.0238037	0.000915527	-0.0552979
-55.96	-0.00915527	0.024292	0.0247192	0.0167847	-0.0100098	-0.0552979
-55.86	-0.00915527	0.0195923	0.0200195	0.0214844	-0.0147095	-0.0505983
-55.76	-0.00756836	0.0172729	0.0177002	0.019104	-0.0100098	-0.0482788
-55.66	-0.00994873	0.031311	0.0153198	0.0167845	-0.0123901	-0.0435793
-55.56	-0.00524902	0.0328979	0.0130005	0.00506592	-0.0147095	-0.0552979
-55.46	-0.0216675	0.0164795	0.00128174	0.0183714	-0.0264282	-0.0505983
-55.36	-0.0239868	0.0211792	0.00286865	0.0206909	-0.013916	-0.0435794
-55.26	-0.0169678	0.0281982	0.0169067	0.0206909	-0.00689697	-0.0435791
-55.16	-0.0169678	0.0360107	0.00518799	0.0238037	-0.00689697	-0.0318604
-55.06	-0.0169678	0.0360107	0.0169067	0.0167847	0.00170898	-0.0318604
-54.96	-0.00915527	0.0360107	0.0169067	0.00506592	-0.00299072	-0.0466919
-54.86	-0.020874	0.0195923	0.000488281	0.00817859	-0.0147095	-0.0482789
-54.76	-0.0177612	0.0274048	0.00830078	0.00506604	-0.0115967	-0.0513915
-54.66	-0.00915527	0.024292	0.00518799	0.00195313	-0.00299072	-0.0513916
-54.56	-0.020874	0.024292	0.00518799	0.00897217	-0.00769043	-0.0513916
-54.46	-0.020874	0.0211792	0.00518799	0.00897217	-0.0100098	-0.0513916
-54.36	-0.020874	0.0164795	0.00518799	0.0136717	-0.00769043	-0.0466921
-54.26	-0.00445557	0.0289917	0.0098877	0.0159911	-0.0100098	-0.0443726
-54.16	-0.00213623	0.0266113	0.0200195	0.0136719	0.00012207	-0.0466918
-54.06	-0.00445557	0.0289917	0.0145874	0.0285034	-0.00219727	-0.0396729
-53.96	0.00256348	0.0360107	0.0200195	0.0238037	0.00482178	-0.0443726
-53.86	0.00256348	0.0360107	0.0247192	0.0167847	0.00482178	-0.0513916
-53.76	0.00256348	0.0360107	0.0333252	0.00506637	0.0165405	-0.0662227
-53.66	-0.00915527	0.0211792	0.0169067	0.00506592	0.00482178	-0.0709229
-53.56	-0.00915527	0.0164795	0.0169067	0.00506592	0.00170898	-0.0709229
-53.46	-0.00915527	0.0164795	0.0169067	0.00976563	-0.00299072	-0.0545044
-53.36	-0.00445557	0.024292	0.0247192	0.0089722	0.00170898	-0.0552978
-53.26	0.00335693	0.0211792	0.0169067	0.0120848	0.00402832	-0.0521852
-53.16	0.00488281	0.0266113	0.0200195	0.0285034	0.00012207	-0.039673
-53.06	0.0189819	0.0360107	0.0247192	0.0214844	0.00482178	-0.0466919
-52.96	0.00726318	0.0289917	0.0145874	0.0253906	-0.00219727	-0.0443726
-52.86	0.0142822	0.031311	0.0286255	0.0206909	0.0165405	-0.0513916
-52.76	0.0142822	0.024292	0.0286255	0.0128787	0.0118408	-0.0592038
-52.66	0.00646973	0.0164795	0.020813	0.0128784	-0.00299072	-0.0592041
-52.56	0.0181885	0.0133667	0.020813	0.0238037	-0.00299072	-0.0560913
-52.46	0.0213013	0.0117798	0.0239258	0.0285034	0.00012207	-0.0513916
-52.36	0.0213013	0.0164795	0.0286255	0.0206909	0.00482178	-0.0513916
-52.26	0.0189819	0.0164795	0.0239258	0.0285034	0.0126343	-0.0513916
-52.16	0.0213013	0.0164795	0.0169067	0.0285034	0.0126343	-0.0545044
-52.06	0.0142822	0.0164795	0.0169067	0.0206909	0.0126343	-0.0592041
-51.96	0.00256348	0.0164795	0.0169067	0.0175781	0.00170898	-0.0623169
-51.86	-0.000549316	0.0133667	0.0020752	0.0159913	-0.00610352	-0.0639037
-51.76	-0.00213623	0.00708008	0.000488281	0.0206907	-0.00769043	-0.0592043
-51.66	0.00256348	0.00476074	0.00518799	0.0206909	-0.00769043	-0.0639038
-51.56	-0.00524902	0.00476074	0.0020752	0.0159912	-0.0147095	-0.0709229
-51.46	-0.00524902	0.00164795	-0.00262451	0.00897217	-0.0178223	-0.0709229
-51.36	-0.00524902	-0.00305176	-0.00262451	0.0136717	-0.022522	-0.0662233
-51.26	-0.000549316	0.00164795	-0.00262451	0.0206906	-0.0178223	-0.0592044
-51.16	0.00177002	0.00866699	-0.00262451	0.0206909	-0.0155029	-0.0623169
-51.06	-0.00524902	0.00396729	-0.00262451	0.0206909	-0.022522	-0.0670166
-50.96	-0.00836182	-0.0147705	-0.00262451	0.012085	-0.022522	-0.0639038
-50.86	-0.00994873	-0.0116577	0.000488281	0.0245967	-0.0194092	-0.0513921
-50.76	-0.00915527	-0.0022583	0.00518799	0.0292967	-0.00689697	-0.0513918
-50.66	-0.00915527	-0.0100708	-0.00653076	0.0285034	-0.00531006	-0.0592041
-50.56	-0.0200806	-0.0108643	-0.0143433	0.0285034	-0.0155029	-0.0592041
-50.46	-0.0247803	-0.0108643	-0.0143433	0.0253906	-0.022522	-0.0592041
-50.36	-0.0247803	-0.00775146	-0.0143433	0.0206909	-0.022522	-0.0592041
-50.26	-0.0247803	-0.0147705	-0.0143433	0.00427291	-0.022522	-0.0756221
-50.16	-0.0482178	-0.0264893	-0.026062	-0.00274658	-0.0264282	-0.0709229
-50.06	-0.0529175	-0.031189	-0.026062	0.012085	-0.0264282	-0.0678101
-49.96	-0.0568237	-0.0350952	-0.026062	0.0214844	-0.0264282	-0.0505981
-49.86	-0.0474243	-0.0256958	-0.00964355	0.0285031	-0.0264282	-0.0435794
-49.76	-0.0435181	-0.0186768	-0.00262451	0.0285034	-0.0147095	-0.0435791
-49.66	-0.0482178	-0.0186768	-0.00732422	0.0332031	-0.0194092	-0.0388796
-49.56	-0.0560303	-0.0139771	-0.0127563	0.0402222	-0.0217285	-0.0318604
-49.46	-0.0560303	-0.0100708	-0.010437	0.043335	-0.0147095	-0.0287476
-49.36	-0.0560303	-0.0116577	-0.00732422	0.0480345	-0.0147095	-0.024048
-49.26	-0.06073	-0.00695801	-0.00262451	0.0480345	-0.0147095	-0.0193483
-49.16	-0.0630493	-0.0022583	0.0020752	0.0480347	0.00170898	-0.0123294
-49.06	-0.0560303	0.00476074	0.00909424	0.043335	0.00872803	-0.0170288
-48.96	-0.0654297	6.10352e-05	0.00439453	0.0480347	-0.000671387	-0.0154419
-48.86	-0.0708618	0.00476074	0.00909424	0.0527342	0.00170898	-0.0154421
-48.76	-0.0708618	0.00946045	0.0216064	0.0597531	0.00170898	-0.00842312
-48.66	-0.0560303	0.0164795	0.0239258	0.0644531	0.00872803	-0.00842285
-48.56	-0.06073	0.0164795	0.0169067	0.0597534	0.00872803	0.0032959
-48.46	-0.067749	0.0164795	0.0169067	0.0597534	0.00872803	-0.00842285
-48.36	-0.0708618	0.0164795	0.0169067	0.0667725	0.00872803	-0.00842285
-48.26	-0.0755615	0.0117798	0.0169067	0.0511478	0.00872803	-0.0170285
-48.16	-0.0841675	0.00787354	0.00830078	0.0527344	0.00012207	-0.0123293
-48.06	-0.0841675	0.000854492	0.0130005	0.0480347	0.00012207	-0.0123291
-47.96	-0.0794678	0.000854492	0.0130005	0.0480347	-0.00689697	-0.0123291
-47.86	-0.0794678	0.000854492	0.0098877	0.0480347	-0.00219727	-0.0123291
-47.76	-0.0794678	-0.0022583	0.00518799	0.0363164	0.00012207	-0.0318599
-47.66	-0.0911865	-0.0186768	-0.00653076	0.0363159	-0.0264282	-0.0318604
-47.56	-0.0911865	-0.0264893	-0.0112305	0.0245972	-0.0264282	-0.0318604
-47.46	-0.102905	-0.0264893	-0.026062	0.0245972	-0.0264282	-0.0318604
-47.36	-0.0911865	-0.0264893	-0.026062	0.0292967	-0.0264282	-0.0318605
-47.26	-0.0864868	-0.0217896	-0.0213623	0.0363156	-0.0365601	-0.0388797
-47.16	-0.0794678	-0.031189	-0.0143433	0.0316162	-0.0342407	-0.0365599
-47.06	-0.0872803	-0.0429077	-0.0307617	0.0245972	-0.0436401	-0.0388794
-46.96	-0.0942993	-0.0335083	-0.0330811	0.0363159	-0.0529785	-0.0201416
-46.86	-0.0872803	-0.0264893	-0.0291748	0.0363159	-0.0459595	-0.0201416
-46.76	-0.0872803	-0.0264893	-0.0221558	0.0214844	-0.0490723	-0.0201416
-46.66	-0.0872803	-0.0264893	-0.0221558	0.0167847	-0.0420532	-0.0123291
-46.56	-0.0872803	-0.0264893	-0.0268555	0.0316162	-0.0420532	-0.00921631
-46.46	-0.0841675	-0.0233765	-0.0307617	0.0363159	-0.0389404	0.000183105
-46.36	-0.0747681	-0.0170898	-0.0213623	0.0285034	-0.0217285	-0.000610322
-46.26	-0.0802612	-0.0147705	-0.0221558	0.0253906	-0.0272217	-0.000610352
-46.16	-0.0872803	-0.0147705	-0.0143433	0.0332031	-0.0342407	0.00408918
-46.06	-0.0708618	0.00164795	-0.00964355	0.0402222	-0.0178223	0.0111084
-45.96	-0.0560303	0.00866699	-0.00262451	0.0285034	-0.0108032	0.0111084
-45.86	-0.067749	-0.00775146	-0.00732422	0.0402222	-0.0147095	0.0111084
-45.76	-0.067749	-0.0147705	-0.0143433	0.0308229	-0.0147095	0.00952166
-45.66	-0.0724487	-0.00775146	-0.019043	0.0285034	-0.0194092	0.0158079
-45.56	-0.0560303	0.00164795	-0.0143433	0.0167847	-0.0147095	0.00250244
-45.46	-0.067749	-0.00305176	-0.0213623	0.0167847	-0.0264282	0.00720215
-45.36	-0.0599365	0.00476074	-0.0143433	0.0285034	-0.0264282	0.0119019
-45.26	-0.0599365	0.00787354	-0.0143433	0.0206912	-0.0147095	-0.000610054
-45.16	-0.0560303	0.00476074	-0.0221558	0.0206909	-0.022522	-0.000610352
-45.06	-0.0513306	0.00476074	-0.0221558	0.0285034	-0.0147095	0.00250244
-44.96	-0.036499	0.0164795	-0.0143433	0.0167847	-0.0147095	-0.0045166
-44.86	-0.0482178	0.00476074	-0.026062	0.0285034	-0.0217285	-0.0045166
-44.76	-0.0482178	0.0125732	-0.0143433	0.0285034	-0.0147095	-0.0123291
-44.66	-0.045105	0.0125732	-0.0143433	0.0167847	-0.0147095	-0.0240474
-44.56	-0.0404053	0.0125732	-0.026062	0.012085	-0.0147095	-0.0240479
-44.46	-0.0404053	0.0125732	-0.0229492	0.00195313	-0.0264282	-0.0318604
-44.36	-0.0404053	0.00476074	-0.026062	-0.00744629	-0.0342407	-0.0318604
-44.26	-0.0404053	0.00476074	-0.026062	-0.0128783	-0.0311279	-0.034973
-44.16	-0.0317993	0.00164795	-0.0291748	-0.0105591	-0.029541	-0.0396727
-44.06	-0.036499	-0.00305176	-0.0338745	-0.0269775	-0.0373535	-0.0560913
-43.96	-0.0529175	-0.0116577	-0.050293	-0.0418091	-0.0553589	-0.0631104
-43.86	-0.0435181	-0.0264893	-0.057312	-0.0386963	-0.0654907	-0.0631104
-43.76	-0.0482178	-0.0186768	-0.0690308	-0.0457153	-0.0654907	-0.0662231
-43.66	-0.0482178	-0.0186768	-0.057312	-0.0457153	-0.0654907	-0.0709229
-43.56	-0.036499	-0.0186768	-0.0604248	-0.0457153	-0.0686035	-0.0709229
-43.46	-0.036499	-0.0217896	-0.0651245	-0.0339966	-0.0733032	-0.0709229
-43.36	-0.036499	-0.0264893	-0.0651245	-0.0339966	-0.0733032	-0.0709229
-43.26	-0.036499	-0.0264893	-0.081543	-0.0371094	-0.0733032	-0.0709229
-43.16	-0.0411987	-0.031189	-0.0768433	-0.0449219	-0.0733032	-0.0740355
-43.06	-0.0513306	-0.0413208	-0.0916748	-0.0496216	-0.076416	-0.0670166
-42.96	-0.0443115	-0.0343018	-0.0846558	-0.0465088	-0.0740967	-0.0639038
-42.86	-0.0411987	-0.031189	-0.081543	-0.0418093	-0.0780029	-0.0513918
-42.76	-0.036499	-0.0264893	-0.0799561	-0.0418091	-0.0733032	-0.0513916
-42.66	-0.036499	-0.0296021	-0.0846558	-0.0371094	-0.0654907	-0.0466921
-42.56	-0.0317993	-0.0296021	-0.0799561	-0.0300903	-0.060791	-0.0396729
-42.46	-0.0247803	-0.022583	-0.072937	-0.0183716	-0.053772	-0.0396729
-42.36	-0.0247803	-0.022583	-0.072937	-0.0152589	-0.053772	-0.0365602
-42.26	-0.0247803	-0.00775146	-0.0698242	-0.0105593	-0.0389404	-0.0318605
-42.16	-0.0169678	-0.00775146	-0.0534058	-0.0105591	-0.0342407	-0.0318604
-42.06	-0.0169678	-0.0147705	-0.0534058	-0.00744629	-0.0342407	-0.0201416
-41.96	-0.0216675	-0.0147705	-0.0581055	-0.0144653	-0.0389404	-0.0201416
-41.86	-0.0286865	-0.00305176	-0.0534058	-0.0261836	-0.0459595	-0.0318599
-41.76	-0.0404053	-0.0147705	-0.0651245	-0.0261841	-0.0498657	-0.0318604
-41.66	-0.0404053	-0.00695801	-0.0651245	-0.0261841	-0.0498657	-0.0318604
-41.56	-0.0404053	-0.0116577	-0.0604248	-0.0261841	-0.0498657	-0.0240479
-41.46	-0.0286865	-0.0186768	-0.0651245	-0.0128784	-0.0498657	-0.0193481
-41.36	-0.0239868	-0.0139771	-0.0604248	-0.0105594	-0.045166	-0.0123294
-41.26	-0.0122681	-0.00695801	-0.0534058	-0.0105591	-0.038147	-0.0123291
-41.16	-0.00524902	-0.00695801	-0.0534058	-0.0105591	-0.0264282	-0.0123291
-41.06	-0.00524902	-0.00695801	-0.041687	-0.0183716	-0.0264282	-0.0201416
-40.96	-0.0130615	-0.00305176	-0.0494995	-0.0183716	-0.0373535	-0.0248413
-40.86	-0.00524902	-0.00305176	-0.0494995	-0.0183716	-0.0420532	-0.0318604
-40.76	-0.00524902	-0.00305176	-0.041687	-0.0183716	-0.0389404	-0.0318604
-40.66	-0.00524902	-0.00305176	-0.0463867	-0.0222778	-0.0256348	-0.0388789
-40.56	-0.0169678	-0.0147705	-0.0534058	-0.0222778	-0.0420532	-0.0365601
-40.46	-0.0216675	-0.0147705	-0.0534058	-0.0105591	-0.0420532	-0.0396729
-40.36	-0.0122681	-0.00305176	-0.041687	-0.0222774	-0.0303345	-0.0513912
-40.26	-0.0169678	-0.0147705	-0.0534058	-0.0222778	-0.0420532	-0.0513916
-40.16	-0.0169678	-0.00695801	-0.0534058	-0.0222778	-0.0420532	-0.0513916
-40.06	-0.0169678	-0.00695801	-0.0534058	-0.0222778	-0.0420532	-0.0513916
-39.96	-0.0169678	-0.00695801	-0.0534058	-0.0222778	-0.0420532	-0.0513916
-39.86	-0.0169678	-0.00695801	-0.0534058	-0.0105591	-0.0342407	-0.0513916
-39.76	-0.0169678	-0.00695801	-0.0534058	-0.0105591	-0.0342407	-0.0513916
-39.66	-0.0169678	-0.00695801	-0.0534058	-0.0105591	-0.0342407	-0.0513916
-39.56	-0.0216675	-0.00695801	-0.0534058	-0.0152588	-0.0342407	-0.0545044
-39.46	-0.0286865	-0.00695801	-0.0534058	-0.0222778	-0.0420532	-0.0592041
-39.36	-0.0286865	-0.0100708	-0.0534058	-0.0222778	-0.0420532	-0.0592041
-39.26	-0.0286865	-0.0147705	-0.0487061	-0.022278	-0.0342407	-0.0560914
-39.16	-0.0255737	-0.0116577	-0.0432739	-0.0300903	-0.0389404	-0.0513915
-39.06	-0.0286865	-0.0147705	-0.0534058	-0.0300903	-0.0342407	-0.0482788
-38.96	-0.0286865	-0.0147705	-0.0534058	-0.0183716	-0.0342407	-0.0435791
-38.86	-0.0286865	-0.0147705	-0.0534058	-0.0136721	-0.0342407	-0.0419924
-38.76	-0.0239868	-0.0100708	-0.0487061	-0.00354031	-0.0342407	-0.0279544
-38.66	-0.0216675	-0.00305176	-0.041687	-0.0105591	-0.0342407	-0.0279541
-38.56	-0.0286865	-0.00305176	-0.0338745	-0.0105591	-0.0342407	-0.0279541
-38.46	-0.0239868	-0.00305176	-0.0338745	-0.00354004	-0.0342407	-0.0279541
-38.36	-0.0216675	-0.00305176	-0.0338745	0.00195295	-0.022522	-0.0232546
-38.26	-0.0239868	0.00164795	-0.0291748	-0.0027464	-0.0178223	-0.0162352
-38.16	-0.0286865	0.00866699	-0.0338745	-0.00274658	-0.022522	-0.0162354
-38.06	-0.0286865	0.00866699	-0.0221558	-0.00585938	-0.0147095	-0.0279541
-37.96	-0.0169678	0.00866699	-0.0221558	-0.0105591	-0.0147095	-0.0279541
-37.86	-0.0169678	0.00866699	-0.0268555	-0.00744641	-0.0147095	-0.0248414
-37.76	-0.013855	0.0117798	-0.0307617	-0.0144651	-0.0147095	-0.0318601
-37.66	-0.020874	0.00476074	-0.0377808	-0.0144653	-0.0264282	-0.0318604
-37.56	-0.020874	0.00476074	-0.0377808	-0.00274658	-0.0264282	-0.0318604
-37.46	-0.020874	0.00476074	-0.0377808	-0.00274658	-0.0264282	-0.0201416
-37.36	-0.0130615	0.00476074	-0.0377808	-0.00274658	-0.0264282	-0.0201416
-37.26	-0.0130615	0.00476074	-0.026062	0.00506592	-0.0264282	-0.0201416
-37.16	-0.0130615	0.0125732	-0.026062	-0.00274658	-0.0264282	-0.0201413
-37.06	-0.020874	0.00476074	-0.0338745	0.00897217	-0.0342407	-0.0279541
-36.96	-0.020874	0.00476074	-0.0291748	0.00897217	-0.0342407	-0.0201416
-36.86	-0.00915527	0.00476074	-0.0338745	0.00427246	-0.0342407	-0.0201416
-36.76	-0.00915527	0.00476074	-0.0338745	-0.00274658	-0.0342407	-0.0201416
-36.66	-0.00915527	0.0195923	-0.0338745	0.0144653	-0.0342407	-0.0154421
-36.56	-0.00445557	0.0258789	-0.0291748	0.0238037	-0.029541	-0.0131226
-36.46	0.00256348	0.0281982	-0.0221558	0.0285034	-0.0108032	-0.0201416
-36.36	0.00256348	0.0281982	-0.0221558	0.0285034	-0.022522	-0.00842285
-36.26	0.00726318	0.0281982	-0.0221558	0.0285034	-0.022522	-0.00842285
-36.16	0.0213013	0.0281982	-0.019043	0.0371094	-0.0108032	-0.00842285
-36.06	0.00256348	0.0281982	-0.00262451	0.0355225	-0.0108032	-0.00531006
-35.96	0.00567627	0.031311	-0.0112305	0.0402222	-0.00769043	-0.000610352
-35.86	0.0220947	0.0360107	0.00518799	0.0402222	-0.00299072	0.00720215
-35.76	0.0220947	0.0360107	0.0020752	0.0402222	-0.00299072	0.00408936
-35.66	0.0220947	0.0360107	0.000488281	0.0402222	0.00482178	0.00250244
-35.56	0.0189819	0.0360107	0.00518799	0.0363159	0.00482178	-0.0045166
-35.46	0.010376	0.0321045	-0.00653076	0.0363159	-0.00689697	-0.0045166
-35.36	0.010376	0.024292	-0.00653076	0.0316162	0.00482178	-0.0045166
-35.26	0.010376	0.0321045	-0.00653076	0.0245972	0.00012207	-0.00762939
-35.16	0.010376	0.0321045	-0.00653076	0.0214844	-0.00689697	-0.0201413
-35.06	-0.00213623	0.0274048	-0.0143433	0.0285034	-0.0147095	-0.0154419
-34.96	0.00726318	0.0336914	-0.00964355	0.0332031	-0.0100098	-0.00842285
-34.86	0.0142822	0.0360107	-0.0143433	0.0355225	-0.00299072	-0.00842285
-34.76	0.0220947	0.0360107	-0.0143433	0.0285034	-0.00299072	-0.00842285
-34.66	0.0142822	0.0360107	-0.0143433	0.0285034	-0.00299072	-0.00842285
-34.56	0.0220947	0.0360107	-0.0143433	0.0285034	-0.00299072	-0.00842285
-34.46	0.0220947	0.0360107	-0.0143433	0.0285034	-0.00299072	-0.00842285
-34.36	0.0220947	0.0360107	-0.0143433	0.0285034	-0.00299072	0.0032959
-34.26	0.0189819	0.0360107	-0.0057373	0.0285034	-0.00299072	0.0032959
-34.16	0.0142822	0.0360107	-0.0221558	0.0285034	-0.00299072	0.0032959
-34.06	0.0142822	0.0360107	-0.010437	0.0285034	-0.00299072	0.00640869
-33.96	0.00958252	0.031311	-0.010437	0.0402222	0.00170898	0.00799561
-33.86	0.0189819	0.0407104	-0.010437	0.0371094	-0.00299072	0.00640869
-33.76	0.0213013	0.0360107	-0.010437	0.0324097	-0.00299072	0.0111084
-33.66	0.0189819	0.031311	-0.010437	0.0206909	-0.00299072	-0.000609905
-33.56	0.0142822	0.024292	-0.019043	0.0206909	-0.00299072	-0.000610352
-33.46	0.0142822	0.024292	-0.026062	0.0206909	-0.00769043	0.00720215
-33.36	0.0142822	0.0360107	-0.026062	0.0206909	-0.0147095	0.00720215
-33.26	0.0142822	0.0211792	-0.026062	0.0206909	-0.0147095	0.00720215
-33.16	0.0142822	0.0281982	-0.0291748	0.0206909	-0.0147095	0.00720215
-33.06	0.0142822	0.0281982	-0.0338745	0.0206909	-0.0147095	0.00720215
-32.96	0.0220947	0.0281982	-0.0338745	0.0206909	-0.0147095	0.00408936
-32.86	0.0220947	0.0281982	-0.0338745	0.0238037	-0.0147095	-0.000610352
-32.76	0.0220947	0.0281982	-0.0221558	0.0285034	-0.0147095	-0.000610352
-32.66	0.0338135	0.0281982	-0.0221558	0.0285034	-0.0147095	-0.000610352
-32.56	0.0291138	0.0360107	-0.0221558	0.0363159	-0.0147095	0.00250244
-32.46	0.0220947	0.0360107	-0.0221558	0.0285034	-0.00299072	0.00720215
-32.36	0.0220947	0.0360107	-0.0221558	0.0285034	-0.00299072	0.00720215
-32.26	0.0220947	0.031311	-0.0268555	0.0363159	-0.00299072	0.00720215
-32.16	0.0220947	0.024292	-0.0213623	0.0363159	-0.00299072	0.00720215
-32.06	0.0220947	0.024292	-0.019043	0.0363159	-0.00299072	0.00720215
-31.96	0.0299072	0.024292	-0.0338745	0.0363159	-0.00299072	0.00720215
-31.86	0.0299072	0.0360107	-0.026062	0.0363159	-0.00299072	0.00720215
-31.76	0.0299072	0.0360107	-0.0213623	0.0363159	-0.00769043	0.00720215
-31.66	0.0299072	0.0360107	-0.00262451	0.0363159	-0.0147095	0.00720215
-31.56	0.0299072	0.0360107	-0.00732422	0.0285034	-0.0147095	-0.000610203
-31.46	0.0220947	0.0281982	-0.0221558	0.0285034	-0.022522	-0.000610352
-31.36	0.0189819	0.0281982	-0.0221558	0.0253906	-0.0147095	-0.000610352
-31.26	0.017395	0.0281982	-0.0221558	0.0324097	-0.0147095	-0.000610352
-31.16	0.0220947	0.0281982	-0.0338745	0.0324097	-0.0147095	-0.000610352
-31.06	0.0220947	0.0281982	-0.0338745	0.0324097	-0.0178223	0.00408936
-30.96	0.0220947	0.0281982	-0.0221558	0.0277101	-0.022522	0.00640887
-30.86	0.0291138	0.031311	-0.0268555	0.0206909	-0.0272217	-0.000610083
-30.76	0.0220947	0.024292	-0.0338745	0.0206909	-0.0342407	0.00408936
-30.66	0.0267944	0.0289917	-0.0291748	0.0206906	-0.029541	0.0111081
-30.56	0.0338135	0.0360107	-0.0221558	0.0159912	-0.022522	0.00640869
-30.46	0.0291138	0.031311	-0.019043	-0.00274587	-0.0272217	-0.0201409
-30.36	0.010376	0.00946045	-0.0377808	-0.00274658	-0.0459595	-0.0201416
-30.26	0.010376	0.00476074	-0.0408936	-0.00274658	-0.0506592	-0.0123291
-30.16	0.010376	0.00476074	-0.0338745	-0.00274658	-0.0459595	-0.0123291
-30.06	0.010376	0.00476074	-0.0385742	-0.00274658	-0.0459595	-0.0123291
-29.96	0.010376	0.00476074	-0.0455933	-0.00274658	-0.0459595	-0.0123291
-29.86	0.010376	0.00476074	-0.0455933	-0.00274658	-0.0459595	-0.0123291
-29.76	0.010376	0.0117798	-0.0455933	-0.0105591	-0.0459595	-0.0279541
-29.66	-0.000549316	-0.0100708	-0.0534058	-0.00585955	-0.0568848	-0.0232546
-29.56	-0.000549316	0.00866699	-0.0518188	0.00115967	-0.0568848	-0.0162354
-29.46	0.00958252	0.00866699	-0.0494995	0.00115967	-0.0498657	-0.0162354
-29.36	0.0142822	0.00866699	-0.0494995	0.00115967	-0.0498657	-0.0162354
-29.26	0.026001	0.00866699	-0.0541992	-0.00274658	-0.0498657	-0.0279541
-29.16	0.0142822	-0.00305176	-0.072937	-0.00585938	-0.0615845	-0.0279541
-29.06	0.0142822	-0.00305176	-0.072937	-0.0105591	-0.0615845	-0.0279541
-28.96	0.0142822	-0.00305176	-0.072937	-0.0105591	-0.0615845	-0.0279541
-28.86	0.0142822	-0.00305176	-0.072937	-0.00744629	-0.0615845	-0.0279541
-28.76	0.0142822	-0.00305176	-0.0612183	0.00897217	-0.0615845	-0.0201416
-28.66	0.0142822	-0.00305176	-0.0612183	0.00897217	-0.0584717	-0.0201416
-28.56	0.0142822	-0.00305176	-0.0612183	0.00585938	-0.0568848	-0.0201416
-28.46	0.0142822	-0.00305176	-0.0612183	0.00115967	-0.0615845	-0.0201416
-28.36	0.0142822	-0.00305176	-0.0612183	-0.0105591	-0.0615845	-0.0318599
-28.26	0.00256348	-0.0100708	-0.072937	-0.0105591	-0.0733032	-0.0365601
-28.16	0.00256348	-0.0147705	-0.0776367	-0.0105591	-0.0733032	-0.0435791
-28.06	0.00256348	-0.0116577	-0.0721436	-0.00744629	-0.0733032	-0.0435791
-27.96	0.010376	-0.0100708	-0.0651245	0.00195313	-0.0654907	-0.0435791
-27.86	0.0150757	6.10352e-05	-0.0651245	-0.0152588	-0.0733032	-0.0560911
-27.76	0.0126953	6.10352e-05	-0.0745239	-0.00274658	-0.0780029	-0.0435791
-27.66	0.010376	0.00476074	-0.0768433	-0.00274658	-0.0654907	-0.0435791
-27.56	0.010376	0.00164795	-0.0768433	0.000366211	-0.0654907	-0.0435791
-27.46	0.010376	-0.00305176	-0.0721436	0.00506592	-0.0654907	-0.0435791
-27.36	0.010376	-0.00305176	-0.0651245	-0.00665283	-0.0654907	-0.0552974
-27.26	-0.00134277	-0.0147705	-0.0698242	-0.00665283	-0.0772095	-0.0552979
-27.16	-0.00134277	-0.0147705	-0.0768433	0.009765	-0.0772095	-0.03888
-27.06	0.0267944	0.00164795	-0.0557251	0.0167847	-0.060791	-0.0435791
-26.96	0.0220947	-0.00775146	-0.0581055	0.0120851	-0.0654907	-0.0482786
-26.86	0.017395	-0.0194702	-0.0620117	0.00976563	-0.0584717	-0.0537108
-26.76	0.0150757	-0.0217896	-0.0721436	0.0136719	-0.060791	-0.0513916
-26.66	0.0220947	-0.0147705	-0.0651245	0.00427276	-0.053772	-0.0592038
-26.56	0.0142822	-0.022583	-0.072937	0.00585938	-0.0615845	-0.0592041
-26.46	0.0220947	-0.0178833	-0.0651245	0.00115967	-0.0615845	-0.0592041
-26.36	0.0142822	-0.0108643	-0.0651245	0.00115967	-0.0615845	-0.0592041
-26.26	0.0220947	-0.00305176	-0.0651245	0.00817871	-0.0615845	-0.0639038
-26.16	0.00958252	-0.00775146	-0.0698242	0.00115994	-0.0584717	-0.0709226
-26.06	0.00256348	-0.0147705	-0.0799561	0.00115967	-0.0654907	-0.0592041
-25.96	0.00256348	-0.0147705	-0.0846558	0.00115967	-0.0654907	-0.0639038
-25.86	0.00256348	-0.0194702	-0.072937	0.00115967	-0.0654907	-0.0662231
-25.76	0.00256348	-0.0147705	-0.072937	0.00115967	-0.0654907	-0.0592041
-25.66	0.00256348	-0.0147705	-0.072937	0.00115967	-0.0623779	-0.0592041
-25.56	0.00256348	-0.0100708	-0.072937	0.00115967	-0.0576782	-0.0592041
-25.46	0.010376	-0.00305176	-0.072937	0.00897217	-0.0490723	-0.0639038
-25.36	0.010376	-0.00305176	-0.072937	0.00115967	-0.0654907	-0.0709229
-25.26	0.010376	-0.00305176	-0.0651245	0.00897217	-0.0506592	-0.0709229
-25.16	0.010376	-0.00305176	-0.0651245	-0.00274613	-0.0459595	-0.0826412
-25.06	-0.00134277	-0.0147705	-0.0651245	-0.00274658	-0.060791	-0.0826416
-24.96	-0.00445557	-0.0147705	-0.0698242	-0.00585955	-0.0623779	-0.0826418
-24.86	-0.00445557	-0.0100708	-0.0791626	0.00897217	-0.0529785	-0.0701297
-24.76	0.0142822	-0.00775146	-0.0534058	0.00897217	-0.0342407	-0.0678101
-24.66	0.0142822	-0.00305176	-0.0581055	0.00115967	-0.0459595	-0.0701294
-24.56	0.0142822	-0.00305176	-0.0768433	0.00115967	-0.0342407	-0.0631104
-24.46	0.00958252	-0.00305176	-0.0768433	0.00115967	-0.0342407	-0.0631104
-24.36	0.00256348	-0.00305176	-0.0768433	0.00115967	-0.0342407	-0.0631104
-24.26	0.00256348	-0.00305176	-0.0651245	0.00897217	-0.0342407	-0.0631104
-24.16	0.00256348	-0.00305176	-0.0651245	0.00427246	-0.0342407	-0.0631104
-24.06	0.00256348	-0.00305176	-0.0768433	-0.00274658	-0.0342407	-0.0631104
-23.96	0.010376	-0.00305176	-0.0651245	-0.00274658	-0.0459595	-0.0631104
-23.86	0.0150757	-0.00305176	-0.0651245	-0.00585938	-0.0459595	-0.0709226
-23.76	0.00958252	-0.0108643	-0.072937	0.00427246	-0.053772	-0.0631104
-23.66	0.010376	-0.00305176	-0.0651245	-0.00274658	-0.0459595	-0.0466919
-23.56	0.010376	-0.00305176	-0.0651245	-0.00274658	-0.0412598	-0.0396729
-23.46	0.010376	0.00476074	-0.0651245	0.00897217	-0.022522	-0.0396729
-23.36	0.010376	0.00476074	-0.057312	0.00427246	-0.022522	-0.0443724
-23.26	0.017395	6.10352e-05	-0.0620117	0.00665283	-0.0272217	-0.0466919
-23.16	0.0150757	-0.0022583	-0.0526123	0.0159911	-0.0217285	-0.0443726
-23.06	0.017395	6.10352e-05	-0.050293	0.0167847	-0.0194092	-0.0513916
-22.96	0.010376	0.00476074	-0.057312	0.0167847	-0.0311279	-0.0513916
-22.86	0.010376	0.00476074	-0.0526123	0.0167847	-0.038147	-0.0513916
-22.76	0.010376	0.00476074	-0.0455933	0.00897217	-0.038147	-0.0513916
-22.66	0.010376	0.00476074	-0.050293	0.00115997	-0.038147	-0.0592038
-22.56	0.00256348	-0.00305176	-0.0651245	0.00585938	-0.0459595	-0.0592041
-22.46	0.00726318	0.00164795	-0.0487061	0.00347891	-0.0412598	-0.0639039
-22.36	0.00958252	0.00396729	-0.0463867	-0.00274658	-0.0389404	-0.0592038
-22.26	0.00256348	-0.00305176	-0.0534058	-0.00274658	-0.0490723	-0.0592041
-22.16	-0.000549316	-0.00305176	-0.0534058	-0.00274658	-0.053772	-0.0592041
-22.06	0.00256348	-0.00305176	-0.0565186	-0.00274658	-0.0420532	-0.0592041
-21.96	-0.00524902	-0.00305176	-0.0534058	-0.00274658	-0.0420532	-0.0592041
-21.86	-0.00213623	-0.00305176	-0.0534058	-0.00274658	-0.0420532	-0.0592041
-21.76	-0.00915527	-0.00305176	-0.0534058	0.00506592	-0.0420532	-0.0513916
-21.66	-0.00134277	0.00476074	-0.0455933	0.00195324	-0.0342407	-0.0545043
-21.56	-0.00445557	0.00476074	-0.0487061	-0.0043335	-0.0373535	-0.0560913
-21.46	-0.00604248	-0.00384521	-0.050293	-0.00665301	-0.0389404	-0.0513918
-21.36	-0.00134277	0.0055542	-0.0455933	-0.00665283	-0.0342407	-0.0513916
-21.26	-0.00134277	0.0125732	-0.0455933	-0.00665283	-0.0342407	-0.0513916
-21.16	-0.00604248	0.00787354	-0.0455933	-0.00976551	-0.0389404	-0.0545043
-21.06	-0.0161743	-0.0022583	-0.0487061	-0.0144653	-0.0490723	-0.0560913
-20.96	-0.020874	-0.00384521	-0.050293	-0.00976598	-0.0506592	-0.0435795
-20.86	-0.0161743	0.0055542	-0.0408936	-0.00744629	-0.0412598	-0.0513917
-20.76	-0.013855	0.00787354	-0.0385742	-0.00976563	-0.0420532	-0.0388794
-20.66	-0.0161743	0.0055542	-0.0408936	-0.00274685	-0.0490723	-0.0318606
-20.56	0.00256348	0.00946045	-0.0338745	-0.00274658	-0.0420532	-0.0396729
-20.46	0.00256348	0.00476074	-0.0338745	-0.0105591	-0.0420532	-0.0443726
-20.36	-0.00213623	0.00476074	-0.0338745	-0.00744629	-0.0467529	-0.0404664
-20.26	-0.00604248	0.00787354	-0.0307617	0.00195313	-0.0506592	-0.0310669
-20.16	0.000244141	0.00476074	-0.0213623	-0.00274685	-0.0412598	-0.0240481
-20.06	0.00256348	0.00476074	-0.0143433	-0.00274658	-0.0342407	-0.0318604
-19.96	0.00256348	0.00476074	-0.0143433	-0.00274658	-0.0342407	-0.0318604
-19.86	0.00256348	-0.00695801	-0.0143433	-0.00274658	-0.0342407	-0.0349731
-19.76	0.00256348	-0.00695801	-0.0143433	-0.00274658	-0.0342407	-0.0396729
-19.66	0.00256348	-0.00695801	-0.0143433	0.00897172	-0.0373535	-0.0279545
-19.56	0.00958252	0.00164795	-0.00262451	0.00427246	-0.0303345	-0.0279541
-19.46	0.00256348	-0.00305176	-0.00262451	-0.00274658	-0.0350342	-0.0279541
-19.36	0.00256348	-0.0108643	-0.010437	-0.0105591	-0.0420532	-0.0396729
-19.26	0.00256348	-0.0108643	-0.010437	-0.0105591	-0.0420532	-0.0396729
-19.16	0.00256348	-0.0108643	-0.010437	-0.00897235	-0.0420532	-0.0232546
-19.06	0.00726318	-0.0108643	-0.010437	-0.00665283	-0.0420532	-0.0162354
-18.96	0.0142822	-0.0108643	-0.010437	-0.00665283	-0.0420532	-0.0279541
-18.86	0.0111694	-0.0108643	-0.010437	-0.00665283	-0.0420532	-0.0209351
-18.76	0.00958252	-0.022583	-0.010437	-0.0183716	-0.045166	-0.0279541
-18.66	-0.000549316	-0.022583	-0.010437	-0.0183716	-0.0498657	-0.0310669
-18.56	-0.00524902	-0.022583	-0.010437	-0.00354004	-0.0498657	-0.0326538
-18.46	-0.00683594	-0.0194702	0.000488281	-0.0105593	-0.0467529	-0.0279543
-18.36	-0.00915527	-0.0178833	0.00518799	-0.0105591	-0.0420532	-0.0326538
-18.26	-0.00915527	-0.0194702	0.00518799	-0.0105591	-0.0420532	-0.0396729
-18.16	-0.00915527	-0.0178833	0.0020752	-0.0105591	-0.0420532	-0.0396729
-18.06	-0.00915527	-0.022583	-0.00262451	-0.0105591	-0.0467529	-0.0396729
-17.96	-0.00915527	-0.022583	-0.00262451	-0.0105591	-0.053772	-0.0396729
-17.86	-0.0122681	-0.022583	-0.00262451	-0.0105591	-0.053772	-0.0396729
-17.76	-0.0169678	-0.0272827	-0.00732422	-0.0152588	-0.0459595	-0.0396729
-17.66	-0.0169678	-0.0343018	-0.0143433	-0.0292969	-0.0459595	-0.0513916
-17.56	-0.0169678	-0.0343018	-0.0143433	-0.0269775	-0.0459595	-0.0513916
-17.46	-0.0169678	-0.0460205	-0.0143433	-0.0292971	-0.0459595	-0.0498049
-17.36	-0.0169678	-0.0413208	-0.00964355	-0.0222778	-0.0490723	-0.0474856
-17.26	-0.0169678	-0.0343018	-0.00262451	-0.019165	-0.0420532	-0.0443726
-17.16	-0.013855	-0.031189	0.000488281	-0.0175783	-0.0389404	-0.0279543
-17.06	-0.00915527	-0.0390015	0.00518799	-0.0222778	-0.0342407	-0.0279541
-16.96	-0.00915527	-0.038208	0.00518799	-0.0222778	-0.0373535	-0.0326538
-16.86	-0.013855	-0.038208	0.00518799	-0.0222778	-0.0420532	-0.0396729
-16.76	-0.020874	-0.038208	0.00518799	-0.0222778	-0.0420532	-0.0349731
-16.66	-0.0161743	-0.0444336	0.0098877	-0.0269776	-0.029541	-0.0326539
-16.56	-0.013855	-0.046814	0.012207	-0.0214844	-0.0272217	-0.0271606
-16.46	-0.00836182	-0.0413208	0.0177002	-0.0144656	-0.0217285	-0.0201419
-16.36	-0.00445557	-0.0343018	0.0247192	-0.0144653	-0.0147095	-0.0201416
-16.26	-0.00915527	-0.0343018	0.0247192	-0.0144653	-0.0147095	-0.0201416
-16.16	-0.00915527	-0.0343018	0.0247192	-0.0144653	-0.0194092	-0.0201416
-16.06	-0.00915527	-0.0343018	0.0247192	-0.0175781	-0.0264282	-0.0349731
-15.96	-0.0169678	-0.0343018	0.0247192	-0.0191652	-0.0217285	-0.0365602
-15.86	-0.013855	-0.031189	0.0200195	-0.0144653	-0.0115967	-0.0201418
-15.76	-0.00915527	-0.0264893	0.0247192	-0.0144653	-0.00689697	-0.0318604
-15.66	-0.00915527	-0.0264893	0.0216064	-0.0222778	-0.0115967	-0.0318604
-15.56	-0.00915527	-0.0264893	0.0169067	-0.0175781	-0.0186157	-0.0271606
-15.46	-0.00445557	-0.0217896	0.0216064	-0.00744656	-0.00921631	-0.0201419
-15.36	0.00256348	-0.0147705	0.0286255	-0.00976563	0.00012207	-0.0201416
-15.26	0.00256348	-0.0147705	0.0286255	-0.00274658	-0.00219727	-0.0201416
-15.16	0.00256348	-0.0147705	0.0239258	-0.00274658	0.00482178	-0.00842285
-15.06	0.00256348	-0.0147705	0.0169067	-0.00274658	0.00482178	-0.0201416
-14.96	0.00256348	-0.0147705	0.0169067	-0.00274658	0.00482178	-0.00842285
-14.86	0.00256348	-0.0147705	0.0169067	-0.00744629	0.00482178	-0.0131226
-14.76	0.00256348	-0.0147705	0.0169067	-0.0144653	0.00482178	-0.0201416
-14.66	0.00256348	-0.0147705	0.00518799	-0.0144653	0.00482178	-0.0201416
-14.56	0.00256348	-0.0147705	0.0169067	-0.0144653	0.00482178	-0.0201416
-14.46	-0.00213623	-0.0147705	0.00518799	-0.0144653	0.00482178	-0.0201416
-14.36	-0.00915527	-0.0116577	0.0169067	-0.0144653	0.00482178	-0.0201416
-14.26	-0.00915527	-0.00695801	0.012207	-0.00976563	0.00482178	-0.0201416
-14.16	-0.00915527	-0.00695801	0.00518799	0.00427246	-0.00299072	-0.0201416
-14.06	-0.00915527	-0.00695801	0.00518799	-0.00274658	-0.00769043	-0.0123291
-13.96	-0.0122681	-0.00695801	0.00518799	-0.0105588	-0.0100098	-0.0201413
-13.86	-0.0247803	-0.0147705	-0.00262451	-0.0105591	-0.00299072	-0.0201416
-13.76	-0.0169678	-0.0147705	-0.00262451	-0.0105591	-0.00299072	-0.0201416
-13.66	-0.0169678	-0.0147705	-0.00262451	-0.00744641	-0.00299072	-0.0170289
-13.56	-0.013855	-0.0116577	0.000488281	-0.00274658	-0.00769043	-0.0123291
-13.46	-0.00915527	-0.00695801	0.00518799	-0.00274658	0.00482178	-0.0123291
-13.36	-0.00915527	0.000854492	0.0020752	-0.00274658	0.00482178	-0.0123291
-13.26	-0.00915527	0.000854492	0.00518799	0.00897217	0.00482178	-0.000610352
-13.16	0.00256348	0.000854492	-0.00262451	0.00897217	0.00793457	-0.000610352
-13.06	-0.00915527	0.000854492	-0.00262451	0.0136719	0.0126343	0.00408936
-12.96	-0.00445557	0.0102539	0.0130005	0.0089719	0.017334	0.0111081
-12.86	0.0142822	0.024292	0.0247192	0.00897217	0.024353	0.0111084
-12.76	0.00256348	0.024292	0.0216064	0.00897217	0.024353	0.0111084
-12.66	0.00256348	0.024292	0.0169067	0.0253906	0.024353	0.0111084
-12.56	0.0142822	0.024292	0.0200195	0.0159912	0.0360718	-0.0123291
-12.46	0.00256348	0.0125732	0.0130005	-0.00274658	0.024353	-0.0123291
-12.36	0.00256348	0.0125732	0.0130005	0.00897217	0.024353	-0.0123291
-12.26	0.00256348	0.00787354	0.00518799	-0.00274658	0.024353	0.00408936
-12.16	0.00256348	0.000854492	0.00518799	0.00897217	0.024353	0.0111084
-12.06	-0.00213623	0.000854492	0.0098877	0.00195313	0.024353	0.0111084
-11.96	-0.00445557	0.0055542	0.0169067	0.0277095	0.024353	0.0228267
-11.86	0.0142822	0.024292	0.0286255	0.00897217	0.0360718	0.0181274
-11.76	0.0142822	0.0360107	0.0286255	0.0136719	0.0360718	0.0189209
-11.66	0.00958252	0.0360107	0.0286255	0.0206909	0.0360718	0.0189209
-11.56	0.00256348	0.024292	0.0286255	0.0206909	0.0407715	0.00720215
-11.46	-0.00915527	0.024292	0.0169067	0.0206909	0.024353	0.00720215
-11.36	-0.00915527	0.024292	0.0169067	0.012085	0.0165405	0.00720215
-11.26	-0.00915527	0.024292	0.0169067	0.0167847	0.0165405	0.00720215
-11.16	-0.00915527	0.024292	0.0169067	0.0285034	0.0165405	0.00720215
-11.06	-0.00445557	0.024292	0.0169067	0.0285034	0.0165405	0.00720215
-10.96	0.00256348	0.024292	0.0169067	0.0238039	0.024353	0.00250262
-10.86	-0.00213623	0.0195923	0.012207	0.0214844	0.0196533	0.000183194
-10.76	0.00726318	0.0172729	0.0098877	0.0253906	0.017334	0.00720215
-10.66	0.0142822	0.024292	0.0169067	0.0206909	0.024353	-0.000610352
-10.56	0.00256348	0.024292	0.00518799	0.0285034	0.0165405	0.00720215
-10.46	0.00958252	0.024292	0.00518799	0.0285034	0.0165405	0.00720215
-10.36	0.00726318	0.024292	0.00518799	0.0206909	0.0165405	-0.000610054
-10.26	0.00177002	0.0164795	-0.00732422	0.0238037	0.0165405	-0.000610352
-10.16	-0.00524902	0.0164795	-0.00262451	0.0285034	0.0165405	-0.000610352
-10.06	-0.000549316	0.0164795	-0.00262451	0.0206909	0.0165405	-0.000610352
-9.96	0.00646973	0.0164795	0.0020752	0.0167851	0.0165405	-0.000609905
-9.86	0.00256348	0.00476074	-0.0143433	0.0167847	0.00482178	-0.000610352
-9.76	0.00256348	0.00476074	-0.0143433	0.00897217	0.0165405	-0.000610352
-9.66	-0.00213623	-0.00695801	-0.00262451	0.00897217	0.0165405	-0.000610352
-9.56	-0.00915527	0.00476074	-0.00262451	0.00897217	0.0165405	-0.000610352
-9.46	-0.00915527	0.00476074	-0.00732422	0.00897217	0.0165405	-0.000610352
-9.36	-0.00915527	0.00476074	-0.0143433	0.00897217	0.0165405	-0.000610352
-9.26	-0.00915527	0.00476074	-0.00964355	0.00897217	0.0165405	-0.000610352
-9.16	-0.00915527	6.10352e-05	0.000488281	0.00897217	0.0118408	-0.000610352
-9.06	-0.00915527	-0.00695801	-0.00653076	0.00897217	0.00952148	-0.000610352
-8.96	-0.00915527	-0.00695801	-0.00964355	0.00897217	0.0118408	-0.000610352
-8.86	-0.00915527	-0.00695801	-0.0112305	0.00897217	0.00952148	-0.000610352
-8.76	0.00256348	-0.00695801	-0.00653076	0.00897217	0.0118408	-0.000610352
-8.66	0.00256348	-0.00695801	-0.00964355	0.00897217	0.00482178	0.00408936
-8.56	0.00256348	-0.00695801	-0.0143433	0.00897217	0.00482178	0.0111084
-8.46	0.00256348	-0.00695801	-0.0143433	0.00897217	0.0126343	0.0111084
-8.36	0.00256348	-0.00695801	-0.00262451	0.00897217	0.0126343	0.0111084
-8.26	0.00726318	0.00476074	-0.0143433	0.00897217	0.0126343	0.0142212
-8.16	0.0142822	0.00476074	-0.00262451	0.00427264	0.00952148	0.0142214
-8.06	0.00488281	6.10352e-05	-0.00732422	-0.00976563	0.00012207	0.0119019
-7.96	-0.00445557	-0.0022583	-0.00964355	-0.00274685	-0.00219727	0.0189206
-7.86	0.00256348	0.00164795	-0.00262451	-0.00744629	0.00482178	0.0142214
-7.76	-0.00213623	-0.00775146	0.000488281	-0.0144653	-0.00457764	0.00720215
-7.66	-0.00915527	-0.0147705	-0.00653076	-0.00274658	-0.013916	0.00720215
-7.56	-0.00915527	-0.0116577	-0.00653076	-0.0144653	-0.0115967	0.00720215
-7.46	-0.00134277	-0.00695801	-0.00653076	-0.0144653	-0.0186157	0.00720215
-7.36	-0.00134277	-0.00695801	-0.00653076	-0.0144653	-0.0186157	0.00720215
-7.26	-0.00134277	-0.00695801	-0.00653076	-0.0144653	-0.0186157	0.0150146
-7.16	-0.00134277	-0.00695801	-0.00653076	-0.0144653	-0.0186157	0.00720215
-7.06	-0.00134277	-0.0186768	-0.0112305	-0.0144653	-0.0264282	0.00720215
-6.96	-0.00134277	-0.0186768	-0.0182495	-0.0144649	-0.0186157	-0.00451615
-6.86	-0.0130615	-0.0303955	-0.0299683	-0.0144653	-0.0303345	-0.0045166
-6.76	-0.00134277	-0.0303955	-0.0182495	-0.00585938	-0.038147	0.00720215
-6.66	0.010376	-0.00695801	-0.00653076	-0.0222774	-0.0186157	-0.00451615
-6.56	-0.00134277	-0.0186768	-0.0182495	-0.0222778	-0.0303345	-0.0045166
-6.46	-0.00134277	-0.0186768	-0.0213623	-0.0222778	-0.0334473	-0.0045166
-6.36	-0.00134277	-0.0186768	-0.026062	-0.0222778	-0.038147	-0.0045166
-6.26	-0.00134277	-0.0108643	-0.0182495	-0.0222778	-0.038147	0.0032959
-6.16	-0.00134277	-0.0108643	-0.0182495	-0.0222778	-0.038147	0.0032959
-6.06	0.00335693	-0.0186768	-0.0182495	-0.0222778	-0.038147	-0.00762939
-5.96	0.010376	-0.0108643	-0.00653076	-0.0144653	-0.0459595	-0.0123291
-5.86	0.010376	-0.0108643	-0.00653076	-0.0222778	-0.038147	-0.00921631
-5.76	0.010376	-0.0186768	-0.0112305	-0.03479	-0.0428467	-0.0123291
-5.66	0.00256348	-0.0264893	-0.026062	-0.0339969	-0.0529785	-0.0045169
-5.56	0.010376	-0.0186768	-0.0182495	-0.0261841	-0.0459595	-0.0045166
-5.46	0.00567627	-0.00616455	-0.0135498	-0.0261841	-0.0459595	-0.0045166
-5.36	0.00335693	-0.00695801	-0.0112305	-0.0222778	-0.0506592	0.0072017
-5.26	0.0220947	-0.00695801	-0.00653076	-0.0339966	-0.0459595	0.00720215
-5.16	0.0220947	-0.00695801	-0.00653076	-0.0339966	-0.0529785	0.00720215
-5.06	0.0220947	-0.0186768	-0.00653076	-0.0324097	-0.0389404	0.00878906
-4.96	0.0189819	-0.00537109	-0.00964355	-0.0300902	-0.0560913	0.0111086
-4.86	0.0142822	-0.0147705	-0.00262451	-0.0418091	-0.053772	0.0111084
-4.76	0.0142822	-0.0147705	0.0020752	-0.0418091	-0.0420532	0.0111084
-4.66	0.0142822	-0.00305176	0.0169067	-0.0386963	-0.0506592	0.00250244
-4.56	0.0220947	6.10352e-05	0.012207	-0.0222778	-0.0459595	0.0189209
-4.46	0.0338135	0.00476074	0.0169067	-0.0222778	-0.0342407	0.0189209
-4.36	0.0369263	0.00476074	0.0169067	-0.0222778	-0.0420532	0.0189209
-4.26	0.0502319	0.00476074	0.0216064	-0.019165	-0.0420532	0.0220337
-4.16	0.0369263	6.10352e-05	0.043457	-0.033996	-0.0389404	0.00720271
-4.06	0.0369263	-0.0147705	0.0286255	-0.0339966	-0.053772	0.0119019
-3.96	0.0299072	-0.0217896	0.0286255	-0.0339966	-0.0654907	0.0189209
-3.86	0.0299072	-0.0147705	0.0286255	-0.0449219	-0.0654907	0.0158082
-3.76	0.0267944	-0.0147705	0.0255127	-0.0496216	-0.0686035	0.0111084
-3.66	0.0220947	-0.022583	0.020813	-0.0496216	-0.0733032	0.0111084
-3.56	0.0142822	-0.022583	0.020813	-0.0339966	-0.0733032	0.0142212
-3.46	0.0220947	-0.0147705	0.0286255	-0.0418091	-0.0654907	0.0189209
-3.36	0.0220947	-0.0100708	0.0286255	-0.0339966	-0.0686035	0.0189209
-3.26	0.0150757	-0.00305176	0.0317383	-0.0339966	-0.0615845	0.00720215
-3.16	0.0338135	-0.00305176	0.036438	-0.0418091	-0.0615845	0.00720215
-3.06	0.0220947	-0.0147705	0.0411377	-0.0496216	-0.0584717	0.0353394
-2.96	0.0291138	6.10352e-05	0.0598755	-0.0613403	-0.053772	0.0306396
-2.86	0.0338135	0.00164795	0.0481567	-0.0418091	-0.053772	0.0384519
-2.76	0.0267944	-0.00305176	0.0395508	-0.0418091	-0.0654907	0.00640869
-2.66	0.00256348	-0.0272827	0.0200195	-0.04651	-0.0654907	-0.000611573
-2.56	0.00567627	-0.0186768	0.0177002	-0.0379028	-0.0459595	-0.0045166
-2.46	0.0299072	0.0125732	0.0294189	-0.022279	-0.0264282	0.00250125
-2.36	0.0267944	0.0125732	0.036438	-0.0175781	-0.0115967	0.0314317
-2.26	0.0502319	0.0289917	0.0559692	-0.0222778	-0.0100098	-0.0123291
-2.16	0.0369263	0.00476074	0.0473633	-0.00274813	-0.0264282	0.00878751
-2.06	0.0611572	-0.0178833	0.0802002	-0.06604	-0.0100098	-0.045166
-1.96	0.0142822	-0.0241699	0.0395508	-0.0371104	-0.00769043	-0.00921735
-1.86	0.0299072	0.0438232	0.0637817	-0.00585938	0.00482178	0.0314335
-1.76	0.041626	0.0758667	0.0731812	-0.0300903	0.00952148	0.0189209
-1.66	-0.0247803	0.0203857	0.0481567	-0.109008	-0.0342407	-0.0357655
-1.56	-0.0724487	0.0148926	0.000488281	0.0285034	-0.0553589	-0.0154419
-1.46	-0.0638428	-0.0670776	0.0098877	0.31835	-0.0170288	-0.254526
-1.36	-0.386475	-0.449158	0.355957	0.414429	-0.0100098	0.0516522
-1.26	0.224426	0.29303	0.250488	-0.323792	0.121216	0.37439
-1.16	0.397888	0.471191	-0.139343	-0.333941	0.0876465	0.262739
-1.06	0.139282	0.0430298	-0.0534058	0.101929	-0.00140381	0.168945
-0.959999	0.0994263	0.00164795	0.0333252	0.155027	0.105591	0.354062
-0.859997	0.174438	0.367249	0.11145	0.043335	0.358704	0.186109
-0.759998	0.190063	0.0852051	0.155945	-0.0324707	0.183716	0.0829468
-0.66	0.157227	0.16803	0.0567627	-0.276945	0.100098	0.398653
-0.559998	0.252563	0.340698	-0.0994873	0.490234	0.214172	-0.269348
-0.459999	-0.148254	-0.0991821	0.252808	0.390217	0.0626221	-0.339703
-0.359997	-0.266174	-0.289734	0.0458374	-0.0465088	0.0212402	0.0540701
-0.259998	0.0291138	0.186768	-0.0292358	-0.131653	0.0250854	-0.022522
-0.16	-0.0325928	0.0500488	-0.0745239	-0.0964947	-0.10614	0.0134296
-0.0599976	-0.0278931	0.0102539	-0.0354614	-0.0792847	-0.00219727	0.432983
0.0400009	0.0635376	1.55243	-0.158081	-2.12133	0.281433	1.86829
0.140003	1.20337	4.39777	-1.66821	-3.4621	1.85486	2.15823
0.240002	0.952576	3.39771	-2.89093	-1.99335	1.53918	2.93768
0.34	-0.320068	-0.603821	-1.14404	0.815135	0.973572	8.02589
0.440002	-0.828735	-1.68512	0.977844	2.9035	3.1087	15.1853
0.540001	-0.420898	-0.856934	1.96844	4.88308	6.96576	22.6079
0.640003	-0.0786743	0.0641479	2.97473	7.11603	11.0228	29.9423
0.740002	0.454163	1.12665	3.80524	8.9613	15.2001	36.118
0.84	0.812683	2.05554	4.90753	10.8379	19.4587	41.5681
0.939999	1.02051	2.57428	5.61218	12.5933	22.8907	46.1923
1.04	1.30096	3.1391	6.48645	14.4621	26.3071	50.0915
1.14	1.78613	3.83679	7.50049	16.3035	29.4626	52.9447
1.24	1.85492	4.20947	8.42084	18.0168	32.1993	55.2994
1.34	2.32367	5.00555	9.2005	19.6356	34.7353	57.015
1.44	2.61664	5.50787	9.97083	21.2347	36.9267	58.5533
1.54	2.96973	5.88916	10.8755	22.452	39.3087	59.5251
1.64	2.93457	6.19147	11.5583	23.6597	40.8275	60.2361
1.74	3.01971	6.47034	12.2216	24.9957	42.3141	61.0182
1.84	3.29553	6.88367	12.9818	26.2253	43.7111	61.6603
1.94	3.54163	7.27893	13.6888	27.3395	44.9493	62.0807
2.04	3.7948	7.6673	14.3443	28.3261	45.9846	62.358
2.14	4.0119	8.02191	14.9622	29.2465	46.947	62.5267
2.24	4.18536	8.27661	15.5255	30.0722	47.6415	62.6275
2.34	4.28381	8.47034	16.0169	30.8676	48.2548	62.7213
2.44	4.42371	8.76575	16.5458	31.5316	48.7728	62.7494
2.54	4.51819	9.02271	17.0403	32.2394	49.2626	62.8549
2.64	4.68304	9.30243	17.5724	32.8535	49.7392	62.9244
2.74	4.79865	9.56256	18.0403	33.4379	50.0837	62.9994
2.84	4.94788	9.83051	18.4435	33.9731	50.4025	63.0619
2.94	5.06042	10.0579	18.8669	34.4863	50.59	63.147
3.04	5.2135	10.329	19.3419	34.9308	50.7978	63.1791
3.14	5.35022	10.5587	19.7583	35.3019	50.9314	63.2072
3.24	5.47992	10.7829	20.1107	35.6965	51.0548	63.2103
3.34	5.58069	10.9774	20.424	36.0199	51.1541	63.2291
3.44	5.71271	11.1641	20.7856	36.3051	51.2728	63.2494
3.54	5.81818	11.3399	21.1138	36.5645	51.3712	63.2877
3.64	5.92133	11.5555	21.42	36.8597	51.4775	63.3002
3.74	6.0213	11.7469	21.7184	37.0551	51.5869	63.3166
3.84	6.11664	11.9266	21.9755	37.2816	51.6501	63.3103
3.94	6.21191	12.0946	22.2067	37.4238	51.754	63.2924
4.04	6.29242	12.2509	22.431	37.5793	51.7931	63.258
4.14	6.35413	12.3923	22.6232	37.7199	51.8298	63.2642
4.24	6.44708	12.5508	22.8481	37.8723	51.8634	63.2806
4.34	6.54163	12.7157	23.0317	38.0199	51.8845	63.3072
4.44	6.62286	12.8751	23.2427	38.1332	51.929	63.3345
4.54	6.68225	13.0087	23.4544	38.2488	51.9579	63.3361
4.64	6.74084	13.1376	23.6193	38.3121	51.9822	63.3119
4.74	6.80334	13.2422	23.7739	38.3918	51.9876	63.3236
4.84	6.86584	13.3602	23.8849	38.4863	51.9892	63.3283
4.94	6.94086	13.4891	24.0333	38.5668	52.0134	63.3337
5.04	7.01349	13.5907	24.1747	38.6449	52.0306	63.3267
5.14	7.08459	13.6884	24.2747	38.6965	52.0283	63.3275
5.24	7.151	13.793	24.4036	38.7582	52.0165	63.3478
5.34	7.23694	13.8985	24.5333	38.7949	52.0353	63.3549
5.44	7.29083	13.9743	24.6302	38.8379	52.033	63.3423
5.54	7.33929	14.0524	24.72	38.855	52.0353	63.3142
5.64	7.40021	14.1399	24.8083	38.8605	52.04	63.2853
5.74	7.44708	14.1915	24.8732	38.8707	52.0361	63.2712
5.84	7.51428	14.2548	24.9489	38.8879	52.0501	63.2736
5.94	7.55804	14.3329	25.0177	38.8895	52.0291	63.2806
6.04	7.60413	14.4001	25.0677	38.9167	52.033	63.2877
6.14	7.65802	14.4805	25.1333	38.9207	52.0337	63.2611
6.24	7.69397	14.5251	25.1771	38.9402	52.0181	63.2611
6.34	7.74005	14.5891	25.2349	38.9355	52.0228	63.2611
6.44	7.76428	14.6259	25.2638	38.966	52.0017	63.2838
6.54	7.81116	14.6993	25.3239	39.0121	52.0118	63.2955
6.64	7.86505	14.7618	25.3911	39.0363	52.0267	63.2963
6.74	7.91821	14.7985	25.4161	39.0527	52.0259	63.3135
6.84	7.99475	14.8384	25.4825	39.0777	52.0236	63.322
6.94	8.03223	14.893	25.5349	39.1066	52.0392	63.3423
7.04	8.08539	14.9431	25.5755	39.1238	52.0556	63.3486
7.14	8.11664	14.9626	25.5997	39.1566	52.065	63.358
7.24	8.16113	15.0063	25.6294	39.1769	52.0892	63.3541
7.34	8.21429	15.029	25.6732	39.2051	52.1142	63.3604
7.44	8.24945	15.072	25.706	39.23	52.1228	63.397
7.54	8.31036	15.1133	25.7497	39.2277	52.1478	63.4048
7.64	8.33459	15.1501	25.7747	39.252	52.158	63.4142
7.74	8.35724	15.179	25.806	39.2793	52.1697	63.397
7.84	8.37524	15.1931	25.8294	39.2972	52.1728	63.4213
7.94	8.41974	15.2469	25.8568	39.2738	52.1915	63.408
8.04	8.43066	15.2649	25.8552	39.2941	52.1829	63.4103
8.14	8.44476	15.2985	25.874	39.3215	52.197	63.433
8.24	8.48773	15.3485	25.9114	39.3176	52.2158	63.4369
8.34	8.50568	15.368	25.9302	39.3262	52.2158	63.4619
8.44	8.53851	15.3993	25.963	39.3285	52.2244	63.4673
8.54	8.56036	15.4266	25.9778	39.3199	52.215	63.4556
8.64	8.56506	15.4337	25.9911	39.3051	52.215	63.4431
8.74	8.5752	15.4532	26.0138	39.3105	52.2032	63.4338
8.84	8.59711	15.4735	26.0122	39.3098	52.2009	63.4338
8.94	8.60883	15.4969	26.0216	39.3098	52.2001	63.4283
9.04	8.62756	15.5087	26.0286	39.3098	52.1954	63.4252
9.14	8.63068	15.5204	26.0435	39.3019	52.1806	63.4088
9.24	8.63068	15.5157	26.0364	39.3051	52.1564	63.4095
9.34	8.63147	15.5251	26.056	39.3019	52.1572	63.4166
9.44	8.65802	15.5383	26.0669	39.3176	52.1564	63.4291
9.54	8.69476	15.5751	26.0872	39.2941	52.165	63.4056
9.64	8.69788	15.5759	26.0825	39.2863	52.1415	63.3978
9.74	8.69476	15.5821	26.0927	39.3098	52.1306	63.4377
9.84	8.74005	15.6188	26.1302	39.3355	52.1572	63.4634
9.94	8.78381	15.6633	26.1559	39.3348	52.179	63.4603
10.04	8.79633	15.6665	26.1552	39.3332	52.1744	63.4642
10.14	8.79083	15.6641	26.1646	39.3324	52.1759	63.4603
10.24	8.81116	15.6844	26.1771	39.3535	52.1767	63.4681
10.34	8.82288	15.7009	26.1849	39.3589	52.172	63.5025
10.44	8.85724	15.7305	26.2161	39.3613	52.1923	63.5072
10.54	8.87445	15.7595	26.2278	39.373	52.2087	63.54
10.64	8.91742	15.7813	26.2443	39.3754	52.2111	63.5572
10.74	8.93146	15.7977	26.2544	39.3723	52.2244	63.5541
10.84	8.92755	15.7891	26.2591	39.3879	52.2181	63.565
10.94	8.96118	15.8228	26.2747	39.4113	52.233	63.5845
11.04	8.99005	15.8555	26.3052	39.3949	52.2493	63.5744
11.14	8.97833	15.8446	26.3052	39.3926	52.2353	63.5728
11.24	8.97601	15.8516	26.2943	39.4066	52.2353	63.5861
11.34	8.99475	15.8712	26.306	39.4113	52.247	63.601
11.44	9.01428	15.8806	26.3224	39.4191	52.2587	63.6205
11.54	9.04163	15.9149	26.3372	39.4144	52.2712	63.5963
11.64	9.04083	15.9188	26.3411	39.4191	52.2571	63.6088
11.74	9.05804	15.9297	26.3442	39.4191	52.2665	63.6127
11.84	9.07129	15.9462	26.3403	39.4043	52.2697	63.601
11.94	9.07056	15.936	26.3388	39.3832	52.2689	63.5845
12.04	9.07599	15.9368	26.3427	39.3636	52.2798	63.5783
12.14	9.06506	15.9071	26.3224	39.3418	52.2587	63.558
12.24	9.04944	15.9118	26.3029	39.3363	52.2447	63.5572
12.34	9.04865	15.8977	26.2919	39.3254	52.2376	63.5533
12.44	9.04944	15.9032	26.2872	39.3293	52.2275	63.5432
12.54	9.04163	15.9118	26.2833	39.3488	52.2158	63.5588
12.64	9.05804	15.9219	26.2982	39.3582	52.2392	63.5572
12.74	9.05804	15.936	26.295	39.3676	52.2322	63.5533
12.84	9.06818	15.9415	26.3083	39.3683	52.2423	63.5627
12.94	9.06897	15.9462	26.306	39.3589	52.2353	63.5455
13.04	9.05646	15.9337	26.3013	39.3496	52.2228	63.558
13.14	9.07367	15.9423	26.3036	39.3636	52.2205	63.5533
13.24	9.06818	15.9493	26.3036	39.3613	52.2228	63.5627
13.34	9.06897	15.9509	26.3036	39.3754	52.2353	63.5845
13.44	9.09241	15.9727	26.3099	39.3848	52.2501	63.5939
13.54	9.09711	15.9821	26.313	39.3848	52.2595	63.601
13.64	9.09631	15.9821	26.3177	39.3863	52.2665	63.6041
13.74	9.09082	15.9875	26.3091	39.3996	52.2618	63.6104
13.84	9.09869	15.9821	26.3271	39.4027	52.2634	63.6228
13.94	9.10956	15.9875	26.3427	39.409	52.2736	63.6252
14.04	9.12134	15.9868	26.3349	39.4191	52.2744	63.6369
14.14	9.11584	16.0001	26.3568	39.4387	52.2908	63.6384
14.24	9.10724	16.0048	26.3568	39.4457	52.2892	63.6478
14.34	9.11194	16.0118	26.3646	39.4551	52.2939	63.6525
14.44	9.11664	16.0095	26.3685	39.4535	52.3056	63.6595
14.54	9.11896	16.0165	26.3716	39.4699	52.3056	63.6666
14.64	9.12677	16.0165	26.381	39.4894	52.3126	63.6674
14.74	9.12677	16.0235	26.3864	39.4816	52.3204	63.6635
14.84	9.11664	16.0118	26.3958	39.4894	52.322	63.6744
14.94	9.12445	16.029	26.3958	39.4894	52.3369	63.6908
15.04	9.151	16.0477	26.4052	39.4816	52.3564	63.6807
15.14	9.14398	16.0282	26.3919	39.473	52.3416	63.6845
15.24	9.12909	16.0266	26.4012	39.4824	52.3587	63.6838
15.34	9.12915	16.0189	26.4052	39.4847	52.3689	63.6939
15.44	9.151	16.0196	26.4185	39.4777	52.379	63.6916
15.54	9.15491	16.0118	26.4153	39.473	52.3759	63.6939
15.64	9.15021	16.0165	26.4153	39.4855	52.3728	63.7064
15.74	9.151	16.036	26.4349	39.4973	52.3907	63.715
15.84	9.15802	16.0391	26.4419	39.5051	52.4025	63.7181
15.94	9.15179	16.0399	26.431	39.502	52.3962	63.715
16.04	9.16272	16.0501	26.4443	39.5121	52.4166	63.7252
16.14	9.19006	16.0508	26.4614	39.5051	52.429	63.7252
16.24	9.18927	16.0508	26.4614	39.5137	52.4298	63.7267
16.34	9.17914	16.0477	26.463	39.5238	52.4283	63.7369
16.44	9.18616	16.0555	26.4778	39.5363	52.4454	63.7463
16.54	9.18695	16.072	26.4974	39.548	52.454	63.7486
16.64	9.20099	16.0743	26.5005	39.5519	52.4611	63.7338
16.74	9.18616	16.0712	26.506	39.5363	52.4548	63.7377
16.84	9.18695	16.0673	26.4974	39.5386	52.4462	63.74
16.94	9.18457	16.0696	26.4997	39.5426	52.4485	63.7424
17.04	9.18225	16.0649	26.4951	39.5355	52.4478	63.7346
17.14	9.17755	16.0508	26.481	39.5285	52.4368	63.7299
17.24	9.17523	16.0508	26.4857	39.5355	52.4345	63.7369
17.34	9.19397	16.0555	26.488	39.5379	52.4501	63.7463
17.44	9.19165	16.0571	26.4802	39.5402	52.4423	63.7416
17.54	9.19708	16.0477	26.4896	39.5504	52.4673	63.7595
17.64	9.20099	16.0696	26.495	39.5449	52.4751	63.7541
17.74	9.19397	16.0477	26.4825	39.5551	52.4705	63.7642
17.84	9.19867	16.0634	26.4896	39.5433	52.4775	63.7525
17.94	9.18927	16.0587	26.4692	39.5496	52.4611	63.7588
18.04	9.19397	16.0571	26.4825	39.5676	52.4579	63.7775
18.14	9.2135	16.0673	26.5021	39.5551	52.4705	63.7681
18.24	9.19867	16.0743	26.4849	39.5551	52.4611	63.7642
18.34	9.20099	16.0821	26.481	39.5566	52.4579	63.7658
18.44	9.19086	16.0837	26.4943	39.5558	52.4548	63.7642
18.54	9.18927	16.079	26.4927	39.5676	52.4485	63.7689
18.64	9.18225	16.0868	26.4943	39.5551	52.4509	63.7611
18.74	9.17755	16.0821	26.4927	39.5645	52.4384	63.7611
18.84	9.17914	16.0915	26.4974	39.5676	52.4384	63.7736
18.94	9.16974	16.0821	26.4943	39.5707	52.4337	63.7791
19.04	9.1557	16.0782	26.488	39.5598	52.4298	63.7689
19.14	9.15021	16.072	26.4747	39.5684	52.4236	63.7736
19.24	9.15881	16.0868	26.4857	39.5824	52.4345	63.7838
19.34	9.16583	16.0774	26.4927	39.5871	52.4415	63.7885
19.44	9.16742	16.0845	26.4974	39.5824	52.4462	63.7806
19.54	9.16583	16.0891	26.5005	39.5926	52.4462	63.7932
19.64	9.16821	16.0876	26.5029	39.6105	52.4423	63.8033
19.74	9.18927	16.1016	26.5239	39.6105	52.4611	63.808
19.84	9.19867	16.0993	26.52	39.6105	52.4705	63.8244
19.94	9.20099	16.0946	26.5099	39.6176	52.4658	63.8337
20.04	9.19708	16.1133	26.5208	39.6066	52.4697	63.8244
20.14	9.18695	16.111	26.5044	39.6215	52.4658	63.8392
20.24	9.19708	16.1212	26.5122	39.623	52.4806	63.851
20.34	9.20178	16.1259	26.513	39.6293	52.4822	63.8541
20.44	9.19788	16.1384	26.5294	39.6442	52.4884	63.8557
20.54	9.2182	16.1423	26.5333	39.6371	52.49	63.8541
20.64	9.19397	16.1399	26.5208	39.6449	52.4923	63.8588
20.74	9.19708	16.1485	26.5317	39.6496	52.497	63.8635
20.84	9.21118	16.1548	26.5482	39.6457	52.5017	63.8783
20.94	9.21661	16.168	26.5443	39.6574	52.5165	63.89
21.04	9.23303	16.1844	26.5677	39.6574	52.5361	63.897
21.14	9.23303	16.1931	26.5724	39.6574	52.5431	63.8877
21.24	9.23303	16.1962	26.5677	39.673	52.5361	63.9088
21.34	9.24005	16.1985	26.5817	39.6769	52.5478	63.9166
21.44	9.24945	16.2009	26.5919	39.6769	52.5478	63.9142
21.54	9.23303	16.204	26.5872	39.6926	52.5314	63.9119
21.64	9.23535	16.2196	26.5895	39.6808	52.5408	63.9064
21.74	9.22601	16.2079	26.5802	39.6887	52.5431	63.9095
21.84	9.25256	16.2227	26.5989	39.7035	52.5447	63.9213
21.94	9.25568	16.2274	26.5989	39.7129	52.5509	63.9338
22.04	9.26196	16.2235	26.595	39.7121	52.5603	63.9314
22.14	9.25958	16.2321	26.5989	39.7074	52.5673	63.933
22.24	9.2674	16.2297	26.5942	39.7082	52.5626	63.9244
22.34	9.26038	16.2204	26.5903	39.7082	52.5626	63.9142
22.44	9.26038	16.211	26.5802	39.7199	52.5634	63.9291
22.54	9.27368	16.2243	26.5958	39.7168	52.5837	63.9377
22.64	9.27911	16.2157	26.5825	39.7121	52.5822	63.9283
22.74	9.27209	16.2274	26.5872	39.7113	52.572	63.9338
22.84	9.27679	16.2399	26.5919	39.7199	52.5829	63.9361
22.94	9.29083	16.2493	26.6021	39.7199	52.5986	63.9439
23.04	9.29083	16.2516	26.6154	39.723	52.5939	63.9291
23.14	9.27991	16.2422	26.6138	39.7246	52.5869	63.9408
23.24	9.28851	16.254	26.6138	39.7129	52.5986	63.9385
23.34	9.27679	16.2493	26.6075	39.7066	52.5947	63.9345
23.44	9.28223	16.2602	26.6099	39.7012	52.59	63.9338
23.54	9.28772	16.2477	26.6099	39.7129	52.5798	63.9416
23.64	9.28931	16.2548	26.6044	39.7199	52.5829	63.9478
23.74	9.29553	16.2634	26.6154	39.7199	52.5955	63.9338
23.84	9.29553	16.2469	26.5942	39.7183	52.5869	63.9361
23.94	9.28925	16.2454	26.5825	39.7129	52.5806	63.9322
24.04	9.28931	16.243	26.5786	39.7082	52.5681	63.9299
24.14	9.29633	16.2446	26.5732	39.7168	52.5728	63.9447
24.24	9.30255	16.254	26.5794	39.7074	52.5743	63.9361
24.34	9.29865	16.2509	26.5895	39.7004	52.579	63.926
24.44	9.28851	16.2422	26.5724	39.7113	52.5626	63.9275
24.54	9.29865	16.2352	26.5786	39.7129	52.5673	63.9221
24.64	9.29163	16.243	26.5802	39.6957	52.5751	63.926
24.74	9.27209	16.2422	26.5747	39.6887	52.5626	63.9314
24.84	9.28381	16.2352	26.5638	39.6965	52.5634	63.9338
24.94	9.28381	16.2399	26.5755	39.7012	52.572	63.9369
25.04	9.29163	16.2469	26.5771	39.7199	52.5751	63.9455
25.14	9.28851	16.2516	26.5825	39.7082	52.572	63.9314
25.24	9.28693	16.2375	26.5825	39.7082	52.5657	63.9338
25.34	9.30023	16.2399	26.5841	39.7183	52.572	63.9408
25.44	9.30176	16.2501	26.5856	39.7129	52.5704	63.9439
25.54	9.30804	16.2548	26.5802	39.7207	52.5869	63.9502
25.64	9.31116	16.2563	26.5802	39.7246	52.5876	63.9556
25.74	9.30804	16.2618	26.5872	39.7152	52.6033	63.9377
25.84	9.29865	16.2438	26.5841	39.7183	52.5939	63.9314
25.94	9.29163	16.2407	26.5731	39.7254	52.5939	63.9338
26.04	9.30334	16.2446	26.5802	39.723	52.5947	63.9392
26.14	9.29865	16.2454	26.5872	39.7277	52.5869	63.9338
26.24	9.29633	16.2282	26.5786	39.7371	52.5782	63.9385
26.34	9.30023	16.243	26.5849	39.7379	52.5845	63.9478
26.44	9.29474	16.2548	26.5903	39.7324	52.5947	63.9361
26.54	9.29865	16.2438	26.5872	39.7347	52.5939	63.9338
26.64	9.28851	16.2422	26.5755	39.7199	52.5869	63.9314
26.74	9.28381	16.2352	26.5872	39.7277	52.5822	63.9338
26.84	9.27911	16.2469	26.5872	39.7293	52.5869	63.926
26.94	9.28461	16.2438	26.5919	39.7379	52.5994	63.9361
27.04	9.29163	16.2454	26.6052	39.7363	52.6064	63.933
27.14	9.29083	16.2516	26.6036	39.7269	52.6017	63.9244
27.24	9.276	16.2469	26.6068	39.7277	52.6033	63.9291
27.34	9.27209	16.254	26.6138	39.7441	52.6181	63.9533
27.44	9.27679	16.2595	26.6083	39.759	52.6228	63.9603
27.54	9.28851	16.2587	26.6138	39.7582	52.6251	63.9525
27.64	9.28613	16.2587	26.6068	39.7504	52.6181	63.9634
27.74	9.28381	16.2649	26.6169	39.7684	52.6243	63.9767
27.84	9.29163	16.2642	26.6161	39.7621	52.6353	63.9634
27.94	9.28851	16.2587	26.6216	39.759	52.629	63.9603
28.04	9.28693	16.2501	26.6146	39.7668	52.6259	63.965
28.14	9.28851	16.2595	26.6115	39.7637	52.6454	63.9634
28.24	9.28693	16.2618	26.6138	39.7738	52.6454	63.972
28.34	9.28851	16.2665	26.638	39.7816	52.6541	63.9681
28.44	9.29395	16.2696	26.6458	39.7762	52.6603	63.9681
28.54	9.28149	16.279	26.6388	39.7886	52.6619	63.9799
28.64	9.29865	16.286	26.6481	39.7832	52.6673	63.972
28.74	9.29474	16.2813	26.6388	39.7832	52.6697	63.9603
28.84	9.28149	16.2681	26.638	39.7972	52.6619	63.972
28.94	9.29553	16.2766	26.6458	39.7949	52.6673	63.9752
29.04	9.29865	16.2743	26.6544	39.7886	52.6697	63.9681
29.14	9.28381	16.2665	26.6481	39.7715	52.6689	63.965
29.24	9.27911	16.2595	26.6388	39.7785	52.6603	63.9681
29.34	9.28149	16.2634	26.6458	39.7785	52.6697	63.9799
29.44	9.2627	16.2571	26.6458	39.7902	52.672	63.9799
29.54	9.27368	16.2759	26.6575	39.7816	52.6814	63.9705
29.64	9.26581	16.2719	26.6489	39.7871	52.6751	63.9697
29.74	9.26196	16.2712	26.6591	39.7816	52.6666	63.9666
29.84	9.2674	16.2665	26.6559	39.7879	52.6751	63.9775
29.94	9.28149	16.2626	26.6669	39.7886	52.6822	63.9783
30.04	9.27441	16.2665	26.6677	39.7949	52.6837	63.9893
30.14	9.28149	16.2743	26.6818	39.7769	52.6931	63.983
30.24	9.27051	16.2696	26.6606	39.7832	52.6782	63.9994
30.34	9.2854	16.2712	26.67	39.7715	52.6861	63.9916
30.44	9.27911	16.2712	26.6724	39.7691	52.6814	63.9799
30.54	9.27209	16.2571	26.6653	39.7793	52.6868	63.9947
30.64	9.28693	16.2743	26.6771	39.7832	52.6962	63.9924
30.74	9.28461	16.2673	26.67	39.7785	52.6892	63.9963
30.84	9.28381	16.2665	26.6693	39.7816	52.6845	63.9978
30.94	9.28693	16.2743	26.6724	39.798	52.704	64.0041
31.04	9.28851	16.2782	26.67	39.7949	52.7079	64.0111
31.14	9.29163	16.286	26.6724	39.7933	52.6993	63.9994
31.24	9.28851	16.286	26.67	39.8027	52.7009	64.0228
31.34	9.31036	16.2899	26.681	39.7964	52.7079	64.0189
31.44	9.29163	16.2774	26.6638	39.7879	52.7072	64.0189
31.54	9.29163	16.2907	26.6747	39.7902	52.7126	64.0228
31.64	9.29553	16.2899	26.6794	39.798	52.7079	64.0189
31.74	9.28851	16.286	26.6747	39.7902	52.7079	64.0181
31.84	9.29083	16.2813	26.6693	39.7886	52.7079	64.0072
31.94	9.29004	16.2821	26.6755	39.7957	52.6993	64.0267
32.04	9.28931	16.2907	26.6779	39.7933	52.7087	64.0267
32.14	9.29163	16.2844	26.6771	39.8027	52.7111	64.0353
32.24	9.30334	16.2954	26.6849	39.8051	52.7236	64.0424
32.34	9.30334	16.293	26.6966	39.8027	52.7158	64.0416
32.44	9.29474	16.2969	26.6966	39.8051	52.7236	64.0471
32.54	9.30023	16.3024	26.6919	39.8098	52.7244	64.0455
32.64	9.30176	16.3008	26.6966	39.8058	52.7259	64.0385
32.74	9.30884	16.2954	26.6896	39.798	52.7252	64.0455
32.84	9.31116	16.293	26.6966	39.8145	52.7228	64.0479
32.94	9.31976	16.2938	26.7044	39.8082	52.7353	64.0603
33.04	9.30566	16.2977	26.7083	39.8105	52.7423	64.0588
33.14	9.30725	16.2969	26.7075	39.8129	52.7361	64.0619
33.24	9.32288	16.2977	26.7083	39.8301	52.7392	64.0728
33.34	9.32758	16.2938	26.7208	39.8223	52.7384	64.0658
33.44	9.33069	16.2907	26.7161	39.8277	52.7478	64.058
33.54	9.3299	16.2813	26.7067	39.8309	52.7501	64.0666
33.64	9.32288	16.2743	26.706	39.8293	52.7353	64.0627
33.74	9.32367	16.2868	26.7114	39.8277	52.7478	64.0798
33.84	9.34241	16.304	26.7239	39.8387	52.7618	64.0791
33.94	9.34241	16.2985	26.7325	39.8355	52.7681	64.0845
34.04	9.34241	16.2938	26.7239	39.8387	52.7618	64.0783
34.14	9.34241	16.3024	26.7278	39.8355	52.7665	64.0798
34.24	9.33771	16.2891	26.731	39.8418	52.7626	64.0822
34.34	9.33539	16.2938	26.7286	39.8582	52.7697	64.1057
34.44	9.35101	16.3102	26.7474	39.8511	52.7791	64.0767
34.54	9.33301	16.3055	26.731	39.8535	52.7665	64.0814
34.64	9.33539	16.3094	26.7325	39.8519	52.7783	64.0759
34.74	9.34082	16.3008	26.731	39.8488	52.7728	64.0869
34.84	9.34009	16.3055	26.7357	39.8496	52.7838	64.0892
34.94	9.34241	16.3016	26.7365	39.8589	52.7861	64.0963
35.04	9.34552	16.3055	26.7427	39.8582	52.7814	64.0908
35.14	9.35883	16.3024	26.7357	39.8605	52.7861	64.0963
35.24	9.34241	16.304	26.7357	39.8605	52.7814	64.0931
35.34	9.34241	16.3071	26.7443	39.8566	52.7759	64.0892
35.44	9.34711	16.3055	26.7357	39.8636	52.7861	64.101
35.54	9.35254	16.3173	26.7474	39.8715	52.7861	64.0994
35.64	9.35022	16.3157	26.7458	39.8582	52.7814	64.0939
35.74	9.34711	16.3102	26.7404	39.8668	52.7861	64.097
35.84	9.36505	16.3204	26.7552	39.8777	52.7861	64.1057
35.94	9.37054	16.3141	26.7443	39.8754	52.7947	64.0994
36.04	9.36505	16.3055	26.7458	39.8715	52.7931	64.1135
36.14	9.37366	16.3204	26.7482	39.8777	52.7892	64.1135
36.24	9.36664	16.3181	26.7521	39.8801	52.8033	64.1158
36.34	9.36194	16.3204	26.7544	39.9027	52.8048	64.1236
36.44	9.37366	16.3298	26.7583	39.8926	52.8087	64.1182
36.54	9.36194	16.322	26.7568	39.8996	52.815	64.1353
36.64	9.37366	16.3321	26.7622	39.8863	52.8243	64.1205
36.74	9.37207	16.3126	26.7474	39.8973	52.8056	64.1369
36.84	9.37445	16.3134	26.7552	39.898	52.822	64.1189
36.94	9.36975	16.3087	26.7505	39.8973	52.8009	64.1299
37.04	9.37054	16.3149	26.7443	39.898	52.7978	64.1384
37.14	9.36194	16.3126	26.7357	39.8957	52.8009	64.1361
37.24	9.36896	16.3204	26.7357	39.8895	52.7986	64.1299
37.34	9.35883	16.3267	26.7278	39.8996	52.8056	64.14
37.44	9.36194	16.3251	26.7357	39.8996	52.8056	64.1384
37.54	9.36194	16.3321	26.7357	39.9027	52.8056	64.1478
37.64	9.36584	16.3368	26.7396	39.9043	52.8173	64.1494
37.74	9.35883	16.3298	26.7325	39.8996	52.8142	64.1353
37.84	9.34473	16.3251	26.7263	39.9027	52.7962	64.1431
37.94	9.34711	16.329	26.7278	39.9074	52.8056	64.1509
38.04	9.34943	16.3352	26.7239	39.9191	52.8134	64.1494
38.14	9.33929	16.3415	26.7208	39.9199	52.8103	64.1595
38.24	9.34552	16.3329	26.7192	39.9144	52.8087	64.1431
38.34	9.3338	16.3329	26.7192	39.9121	52.8087	64.1525
38.44	9.33539	16.3446	26.7169	39.9301	52.8181	64.1509
38.54	9.35022	16.3477	26.7239	39.9363	52.8212	64.1642
38.64	9.35022	16.361	26.7208	39.9261	52.822	64.1548
38.74	9.33771	16.3516	26.7114	39.9269	52.8056	64.1572
38.84	9.34009	16.354	26.713	39.9144	52.8251	64.1548
38.94	9.33771	16.3516	26.7083	39.9191	52.8204	64.1548
39.04	9.33929	16.3594	26.7083	39.9199	52.822	64.1721
39.14	9.34241	16.3641	26.7192	39.934	52.8282	64.1744
39.24	9.35254	16.3712	26.7231	39.9269	52.84	64.1721
39.34	9.34711	16.3688	26.7091	39.9316	52.8376	64.1791
39.44	9.34711	16.3641	26.7091	39.934	52.8369	64.1697
39.54	9.33771	16.3641	26.7036	39.9355	52.8251	64.1885
39.64	9.33929	16.3806	26.7044	39.934	52.8416	64.2025
39.74	9.34943	16.3798	26.7208	39.9465	52.8486	64.1986
39.84	9.34552	16.3712	26.7231	39.9348	52.8548	64.2017
39.94	9.33539	16.3672	26.7161	39.9465	52.8408	64.2103
40.04	9.35413	16.3837	26.7192	39.9481	52.8572	64.215
40.14	9.35022	16.3813	26.7286	39.9652	52.8611	64.2267
40.24	9.35413	16.3954	26.7404	39.973	52.8681	64.2252
40.34	9.36194	16.3907	26.7427	39.9512	52.8743	64.2181
40.44	9.35022	16.3884	26.7239	39.9699	52.8603	64.222
40.54	9.35413	16.4071	26.7388	39.9582	52.8767	64.222
40.64	9.35571	16.3923	26.7325	39.9699	52.8728	64.222
40.74	9.36115	16.4024	26.7396	39.9652	52.8798	64.2252
40.84	9.35724	16.4024	26.7357	39.9512	52.8829	64.2181
40.94	9.35492	16.3954	26.7357	39.9652	52.8689	64.2299
41.04	9.36115	16.4024	26.731	39.9582	52.8829	64.226
41.14	9.35022	16.3962	26.7318	39.9613	52.8837	64.226
41.24	9.35333	16.4032	26.7286	39.9676	52.8837	64.2267
41.34	9.35883	16.4118	26.7443	39.9777	52.8876	64.233
41.44	9.36194	16.4071	26.7357	39.9808	52.8954	64.2494
41.54	9.36664	16.4102	26.7474	39.9777	52.9072	64.2377
41.64	9.37677	16.4196	26.7505	39.9855	52.8954	64.2455
41.74	9.38147	16.4266	26.7552	39.9855	52.908	64.2455
41.84	9.36975	16.4219	26.7505	39.9855	52.9103	64.2494
41.94	9.38147	16.4149	26.7435	39.9863	52.9072	64.258
42.04	9.39008	16.4266	26.7568	39.9941	52.9158	64.2642
42.14	9.38458	16.4344	26.7591	39.9894	52.9189	64.2572
42.24	9.38147	16.4227	26.7591	40.0012	52.9189	64.2736
42.34	9.39319	16.4266	26.7622	39.9918	52.9189	64.2681
42.44	9.39319	16.4266	26.7622	39.9973	52.9142	64.2689
42.54	9.38928	16.4344	26.7677	39.9973	52.9181	64.2689
42.64	9.39789	16.4344	26.7747	39.9988	52.9345	64.2658
42.74	9.39008	16.4313	26.7638	40.009	52.9197	64.2689
42.84	9.3963	16.4266	26.77	39.9926	52.9275	64.2572
42.94	9.3963	16.4219	26.77	39.9926	52.9251	64.2689
43.04	9.39789	16.4196	26.7747	39.9973	52.9197	64.2611
43.14	9.39319	16.4188	26.7794	40.002	52.9267	64.2689
43.24	9.401	16.4266	26.7794	40.002	52.9314	64.2806
43.34	9.41272	16.4384	26.7786	39.9965	52.9384	64.2642
43.44	9.40021	16.4219	26.7786	40.0043	52.9368	64.2736
43.54	9.39789	16.4196	26.7817	40.0215	52.9462	64.2885
43.64	9.41272	16.4344	26.7943	40.0121	52.9423	64.2759
43.74	9.3963	16.4219	26.7943	40.0168	52.9376	64.2838
43.84	9.3963	16.4266	26.806	40.0137	52.9345	64.2885
43.94	9.401	16.4266	26.7982	40.0254	52.9392	64.2814
44.04	9.39868	16.4196	26.7911	40.0238	52.9509	64.2885
44.14	9.41272	16.4266	26.8013	40.0285	52.9462	64.2885
44.24	9.40491	16.4188	26.806	40.0332	52.9579	64.2932
44.34	9.40802	16.4219	26.806	40.0355	52.9509	64.3033
44.44	9.42053	16.4297	26.806	40.0433	52.9611	64.3002
44.54	9.42053	16.4227	26.806	40.0449	52.9658	64.3088
44.64	9.42914	16.4313	26.8146	40.0402	52.9744	64.3041
44.74	9.42914	16.4313	26.813	40.041	52.9619	64.3002
44.84	9.43616	16.4384	26.8138	40.048	52.9728	64.3002
44.94	9.42444	16.4384	26.8138	40.0355	52.9775	64.2955
45.04	9.42285	16.4219	26.8013	40.0433	52.9728	64.2924
45.14	9.43225	16.4266	26.8107	40.0457	52.9658	64.3002
45.24	9.43695	16.4313	26.8224	40.048	52.9705	64.2885
45.34	9.42444	16.4266	26.8177	40.0355	52.9658	64.2838
45.44	9.41974	16.425	26.813	40.0402	52.9658	64.2932
45.54	9.41742	16.4344	26.806	40.0433	52.9658	64.3002
45.64	9.42444	16.4344	26.8013	40.0316	52.9579	64.2838
45.74	9.42285	16.4266	26.8013	40.034	52.9532	64.2814
45.84	9.41351	16.4313	26.799	40.0285	52.9509	64.2689
45.94	9.40881	16.4149	26.7825	40.0355	52.9493	64.2759
46.04	9.41272	16.4219	26.7943	40.0293	52.9493	64.2798
46.14	9.42053	16.4227	26.8021	40.0332	52.9501	64.2814
46.24	9.41742	16.4196	26.799	40.0433	52.947	64.2814
46.34	9.41272	16.4266	26.8029	40.0433	52.954	64.2838
46.44	9.40802	16.4219	26.8052	40.0285	52.9415	64.2689
46.54	9.401	16.4149	26.7864	40.0215	52.9345	64.2689
46.64	9.401	16.418	26.7896	40.0402	52.9345	64.2806
46.74	9.40491	16.4227	26.806	40.0371	52.9345	64.2775
46.84	9.39008	16.4196	26.795	40.0238	52.9361	64.2759
46.94	9.3916	16.418	26.7982	40.0121	52.9415	64.2736
47.04	9.38928	16.411	26.7864	40.0254	52.9345	64.2892
47.14	9.39008	16.4196	26.795	40.0238	52.9431	64.2877
47.24	9.38849	16.418	26.7966	40.0215	52.9368	64.2689
47.34	9.36975	16.411	26.7825	40.0121	52.9345	64.2642
47.44	9.36505	16.4063	26.7825	40.0051	52.9298	64.2603
47.54	9.35803	16.3962	26.7747	40.0168	52.9228	64.2767
47.64	9.35803	16.4032	26.7864	40.0246	52.9345	64.2814
47.74	9.35962	16.4079	26.7943	40.0168	52.9392	64.2767
47.84	9.36194	16.4032	26.7943	40.0168	52.9228	64.2838
47.94	9.36896	16.4133	26.7943	40.0168	52.9298	64.2736
48.04	9.35022	16.4032	26.7943	40.0215	52.9228	64.2853
48.14	9.35022	16.4157	26.799	40.0152	52.9322	64.2838
48.24	9.3385	16.4141	26.7974	40.0332	52.9298	64.2971
48.34	9.35883	16.4196	26.8029	40.0168	52.9431	64.2924
48.44	9.35413	16.4149	26.7982	40.0332	52.9384	64.3041
48.54	9.36584	16.4313	26.8013	40.0355	52.9501	64.2994
48.64	9.36115	16.4337	26.8013	40.0246	52.9454	64.2885
48.74	9.35022	16.4344	26.8021	40.0363	52.9345	64.2916
48.84	9.35492	16.4344	26.8068	40.0262	52.9462	64.2932
48.94	9.35883	16.4313	26.8029	40.0433	52.9431	64.3002
49.04	9.36584	16.4384	26.7982	40.0355	52.9501	64.2955
49.14	9.36115	16.4337	26.7935	40.0285	52.9337	64.2885
49.24	9.34631	16.4266	26.7864	40.0285	52.9267	64.2885
49.34	9.34631	16.4266	26.7864	40.0246	52.9267	64.2885
49.44	9.35413	16.4344	26.7825	40.0379	52.9345	64.2971
49.54	9.36584	16.4431	26.7958	40.0324	52.9431	64.2971
49.64	9.35413	16.4384	26.7982	40.0324	52.9384	64.3041
49.74	9.35413	16.4266	26.7903	40.0238	52.9384	64.3072
49.84	9.35724	16.4297	26.7966	40.0316	52.9415	64.3119
49.94	9.35413	16.4344	26.806	40.0363	52.9462	64.3119
50.04	9.35413	16.4344	26.806	40.0316	52.9462	64.3072
50.14	9.33771	16.4219	26.7896	40.0215	52.9415	64.3002
50.24	9.33069	16.4149	26.7825	40.0371	52.9345	64.2971
50.34	9.34399	16.4235	26.788	40.0207	52.9431	64.2924
50.44	9.34631	16.4188	26.7903	40.0285	52.9384	64.3002
50.54	9.35413	16.4266	26.7982	40.0238	52.9462	64.2986
50.64	9.33771	16.4219	26.7966	40.0316	52.9415	64.308
50.74	9.34241	16.4266	26.7943	40.0285	52.9462	64.308
50.84	9.33459	16.4266	26.799	40.0363	52.9462	64.3158
50.94	9.34241	16.4391	26.8138	40.0363	52.954	64.3158
51.04	9.34241	16.4462	26.8138	40.0293	52.954	64.3158
51.14	9.3338	16.4462	26.8138	40.0363	52.954	64.3205
51.24	9.3385	16.4462	26.806	40.048	52.9423	64.3392
51.34	9.34241	16.4579	26.8208	40.0363	52.954	64.3392
51.44	9.34241	16.4579	26.8138	40.041	52.954	64.3392
51.54	9.34241	16.4462	26.8138	40.0527	52.954	64.3439
51.64	9.34711	16.4509	26.8185	40.0511	52.9587	64.3392
51.74	9.34241	16.4462	26.8138	40.048	52.954	64.3392
51.84	9.34711	16.4462	26.8138	40.0551	52.954	64.3463
51.94	9.34943	16.4532	26.8208	40.048	52.9728	64.3275
52.04	9.34241	16.4462	26.806	40.048	52.9658	64.3392
52.14	9.34241	16.4462	26.8107	40.0558	52.9658	64.3517
52.24	9.35022	16.454	26.8138	40.0558	52.9619	64.3658
52.34	9.35413	16.4657	26.8255	40.0527	52.9736	64.3486
52.44	9.35413	16.4626	26.8224	40.0645	52.9705	64.3627
52.54	9.36584	16.4696	26.8294	40.0637	52.9892	64.358
52.64	9.35413	16.4696	26.8294	40.0621	52.9892	64.3463
52.74	9.35413	16.4649	26.8294	40.0676	52.9845	64.347
52.84	9.36194	16.4657	26.8372	40.0676	52.9884	64.3439
52.94	9.36194	16.4579	26.8372	40.0676	52.9931	64.351
53.04	9.36194	16.4532	26.8255	40.0793	52.99	64.3627
53.14	9.37366	16.4509	26.8403	40.0676	53.0001	64.3627
53.24	9.36584	16.4532	26.845	40.0676	53.0017	64.3627
53.34	9.36896	16.4509	26.845	40.0723	52.997	64.3627
53.44	9.37366	16.4579	26.8372	40.0824	52.997	64.3658
53.54	9.37677	16.461	26.8403	40.0754	53.0001	64.3588
53.64	9.36975	16.454	26.8333	40.0754	52.9931	64.347
53.74	9.35803	16.4462	26.8333	40.0645	52.9962	64.3439
53.84	9.35492	16.4509	26.8302	40.0715	52.9978	64.3627
53.94	9.36664	16.4501	26.8255	40.0715	53.0048	64.351
54.04	9.37366	16.4501	26.8255	40.0746	53.0048	64.351
54.14	9.37366	16.4532	26.8255	40.0707	53.0048	64.3541
54.24	9.38147	16.461	26.8286	40.0605	53.0079	64.3439
54.34	9.37836	16.4391	26.8154	40.0676	53.0095	64.351
54.44	9.38538	16.4462	26.8247	40.0676	53.0165	64.351
54.54	9.38538	16.4462	26.8224	40.0645	53.0017	64.351
54.64	9.38849	16.4462	26.8294	40.0793	52.997	64.3588
54.74	9.38928	16.4509	26.8372	40.0746	53.0048	64.3658
54.84	9.3963	16.4415	26.8442	40.0707	53.0267	64.351
54.94	9.38928	16.4344	26.8372	40.0754	53.0095	64.351
55.04	9.38147	16.4344	26.8372	40.0754	53.0048	64.3541
55.14	9.38147	16.4344	26.8372	40.0754	53.0079	64.3635
55.24	9.39319	16.4462	26.8489	40.0754	53.0244	64.3705
55.34	9.39319	16.4462	26.8403	40.0801	53.0244	64.3674
55.44	9.39789	16.4509	26.8497	40.0707	53.0408	64.358
55.54	9.38849	16.4415	26.8403	40.0637	53.0314	64.351
55.64	9.38147	16.4344	26.8333	40.0801	53.0244	64.3627
55.74	9.38617	16.4462	26.845	40.0793	53.0361	64.3627
55.84	9.39319	16.4462	26.845	40.0793	53.0361	64.3658
55.94	9.39319	16.4462	26.845	40.084	53.0244	64.3752
56.04	9.39789	16.4509	26.8497	40.0793	53.0377	64.3705
56.14	9.39319	16.4462	26.845	40.0824	53.0283	64.3736
56.24	9.3963	16.4493	26.8481	40.0988	53.0314	64.39
56.34	9.41272	16.4657	26.8615	40.0988	53.0478	64.3783
56.44	9.41272	16.461	26.8568	40.0957	53.0478	64.3752
56.54	9.40961	16.4478	26.8568	40.0957	53.0447	64.3705
56.64	9.40491	16.4501	26.8568	40.1105	53.0478	64.3783
56.74	9.40491	16.4579	26.8615	40.1105	53.0509	64.3783
56.84	9.41272	16.4532	26.8568	40.0988	53.0439	64.3783
56.94	9.41272	16.4462	26.8568	40.0988	53.0439	64.3783
57.04	9.41272	16.4462	26.8568	40.1011	53.0556	64.3853
57.14	9.41974	16.4532	26.8638	40.0871	53.0626	64.3783
57.24	9.41272	16.4415	26.8521	40.1105	53.0525	64.39
57.34	9.42444	16.4462	26.8568	40.1152	53.0673	64.3869
57.44	9.42444	16.4509	26.8568	40.1223	53.0673	64.3822
57.54	9.41974	16.4532	26.8568	40.1105	53.0673	64.3939
57.64	9.41272	16.454	26.8568	40.1105	53.0673	64.3939
57.74	9.41272	16.454	26.8568	40.1183	53.0673	64.397
57.84	9.42053	16.4587	26.8646	40.1183	53.0751	64.3978
57.94	9.42053	16.454	26.8763	40.1183	53.0704	64.3978
58.04	9.41742	16.454	26.8763	40.1183	53.0751	64.3978
58.14	9.41272	16.4493	26.8732	40.1183	53.0751	64.3931
58.24	9.40802	16.4423	26.8685	40.1183	53.072	64.3908
58.34	9.401	16.4423	26.8685	40.1183	53.0673	64.3931
58.44	9.401	16.4423	26.8638	40.1301	53.0751	64.3978
58.54	9.41272	16.454	26.8685	40.1418	53.0869	64.4095
58.64	9.42444	16.4657	26.8763	40.1465	53.0822	64.4142
58.74	9.42914	16.4704	26.881	40.1418	53.0916	64.4213
58.84	9.43616	16.4743	26.8833	40.1535	53.0986	64.4213
58.94	9.43146	16.4696	26.8763	40.1644	53.0955	64.4322
59.04	9.43536	16.4805	26.8872	40.1691	53.1017	64.4416
59.14	9.43695	16.4852	26.8888	40.1566	53.1017	64.4291
59.24	9.42444	16.4774	26.888	40.1496	53.0869	64.4291
59.34	9.42444	16.4844	26.888	40.1379	53.0869	64.4174
59.44	9.41272	16.4735	26.8716	40.1332	53.0704	64.4291
59.54	9.41272	16.4704	26.8724	40.1262	53.0712	64.4244
59.64	9.40802	16.4657	26.8693	40.1262	53.0634	64.4174
59.74	9.40881	16.461	26.8646	40.1262	53.0681	64.4174
59.84	9.40881	16.4657	26.8646	40.1309	53.0751	64.4221
59.94	9.4104	16.4704	26.881	40.1379	53.0798	64.4377
60.04	9.41272	16.4743	26.8833	40.1488	53.0822	64.4361
60.14	9.41113	16.4758	26.8794	40.1504	53.09	64.4486
60.24	9.40881	16.4735	26.8958	40.1621	53.0916	64.4533
60.34	9.42523	16.4899	26.8974	40.1644	53.0916	64.4556
60.44	9.42914	16.4969	26.9075	40.1496	53.1017	64.4408
60.54	9.41663	16.4922	26.895	40.1496	53.0869	64.4525
60.64	9.41504	16.4852	26.8911	40.1496	53.0869	64.4603
60.74	9.41272	16.4969	26.8958	40.1449	53.0939	64.4439
60.84	9.39789	16.4805	26.8794	40.1426	53.0751	64.4416
60.94	9.40491	16.4829	26.8888	40.1605	53.0798	64.447
61.04	9.40802	16.4883	26.8958	40.1621	53.0931	64.4533
61.14	9.42053	16.5048	26.9036	40.1621	53.0876	64.4533
61.24	9.42053	16.5048	26.9036	40.1691	53.0876	64.4486
61.34	9.41351	16.5095	26.8966	40.1613	53.0829	64.4486
61.44	9.40961	16.5087	26.9044	40.1644	53.0751	64.4486
61.54	9.40802	16.5165	26.8981	40.1769	53.09	64.4556
61.64	9.41974	16.5118	26.8958	40.1699	53.0916	64.4416
61.74	9.40259	16.5048	26.8966	40.1801	53.0798	64.4486
61.84	9.40332	16.5079	26.9153	40.1934	53.0978	64.4517
61.94	9.401	16.5173	26.9153	40.1808	53.0978	64.4369
62.04	9.401	16.5001	26.9075	40.1761	53.0947	64.4338
62.14	9.39789	16.493	26.9028	40.1738	53.0947	64.4408
62.24	9.39789	16.5063	26.9005	40.184	53.0963	64.4408
62.34	9.40021	16.5087	26.9075	40.1887	53.0986	64.4408
62.44	9.39319	16.504	26.9122	40.1918	53.0939	64.4509
62.54	9.3963	16.5079	26.9106	40.1965	53.09	64.4455
62.64	9.40802	16.5212	26.9106	40.1863	53.0947	64.4416
62.74	9.39398	16.5048	26.9083	40.2004	53.0845	64.4556
62.84	9.41272	16.5134	26.9271	40.1965	53.0939	64.4338
62.94	9.39789	16.5001	26.9106	40.1918	53.0751	64.4408
63.04	9.39319	16.493	26.9036	40.1863	53.0822	64.4455
63.14	9.39789	16.5048	26.9169	40.2004	53.0767	64.4478
63.24	9.40491	16.5016	26.9075	40.2035	53.079	64.4439
63.34	9.40332	16.5001	26.9106	40.2035	53.0853	64.4564
63.44	9.401	16.5001	26.9224	40.1887	53.0829	64.4486
63.54	9.401	16.4852	26.9075	40.2051	53.072	64.4502
63.64	9.4057	16.4985	26.9091	40.2121	53.072	64.4556
63.74	9.41272	16.504	26.9146	40.2121	53.0775	64.4556
63.84	9.41272	16.504	26.9271	40.2199	53.0751	64.4486
63.94	9.42444	16.5048	26.9224	40.2082	53.0869	64.4416
64.04	9.41272	16.4946	26.9083	40.2082	53.0798	64.4486
64.14	9.41272	16.4969	26.9153	40.2082	53.0837	64.4455
64.24	9.41272	16.4922	26.9122	40.2152	53.079	64.4408
64.34	9.40961	16.4969	26.9075	40.2113	53.0743	64.4509
64.44	9.40332	16.4969	26.9059	40.2012	53.0704	64.4369
64.54	9.39709	16.4805	26.8919	40.1965	53.0712	64.4369
64.64	9.39398	16.4813	26.9036	40.209	53.0712	64.4416
64.74	9.39398	16.486	26.9083	40.2113	53.0728	64.4439
64.84	9.401	16.4883	26.9232	40.2043	53.0751	64.4338
64.94	9.40802	16.4899	26.92	40.2012	53.0822	64.4291
65.04	9.401	16.4852	26.9153	40.2113	53.0751	64.4322
65.14	9.39941	16.4883	26.9138	40.216	53.0782	64.4369
65.24	9.39709	16.4883	26.9114	40.216	53.0782	64.4369
65.34	9.4057	16.4782	26.9232	40.2082	53.079	64.4338
65.44	9.39789	16.4704	26.9153	40.216	53.0728	64.4439
65.54	9.40802	16.4805	26.9232	40.216	53.0829	64.4369
65.64	9.39319	16.4657	26.9153	40.2207	53.0751	64.4416
65.74	9.39478	16.4673	26.9169	40.2394	53.0869	64.4455
65.84	9.40491	16.4774	26.9271	40.2394	53.0869	64.4439
65.94	9.40802	16.4758	26.9255	40.2394	53.0869	64.4556
66.04	9.40802	16.4735	26.9232	40.2394	53.0869	64.4486
66.14	9.401	16.4735	26.9349	40.2473	53.0947	64.4533
66.24	9.4057	16.4852	26.9365	40.2473	53.0947	64.4603
66.34	9.41272	16.4852	26.9388	40.2504	53.0947	64.4603
66.44	9.41272	16.4852	26.9489	40.252	53.0978	64.4603
66.54	9.41272	16.4852	26.9466	40.2355	53.1111	64.4486
66.64	9.401	16.4735	26.9349	40.2426	53.0947	64.4517
66.74	9.40802	16.4805	26.9427	40.2355	53.0947	64.4447
66.84	9.401	16.4704	26.9396	40.2324	53.1017	64.4416
66.94	9.39789	16.4626	26.9271	40.2425	53.0994	64.4564
67.04	9.41272	16.4774	26.9349	40.2473	53.1142	64.4564
67.14	9.40961	16.4805	26.9466	40.2363	53.1095	64.4439
67.24	9.39709	16.4657	26.9388	40.23	53.1033	64.44
67.34	9.40802	16.4688	26.945	40.2355	53.1017	64.4447
67.44	9.40802	16.4704	26.9396	40.2371	53.1142	64.458
67.54	9.4057	16.4774	26.9396	40.2426	53.1142	64.4634
67.64	9.41113	16.4805	26.945	40.2308	53.1142	64.4564
67.74	9.39709	16.4704	26.9396	40.2402	53.0978	64.4681
67.84	9.4104	16.4782	26.9396	40.2488	53.1072	64.4807
67.94	9.41742	16.4852	26.9544	40.2465	53.1267	64.4799
68.04	9.41663	16.4774	26.9435	40.2426	53.1345	64.4916
68.14	9.42285	16.4758	26.9536	40.2324	53.1329	64.4799
68.24	9.40881	16.4735	26.9419	40.2277	53.129	64.4877
68.34	9.42212	16.4782	26.9474	40.2426	53.1384	64.4908
68.44	9.42755	16.493	26.9544	40.2441	53.1454	64.501
68.54	9.42444	16.4899	26.9583	40.2465	53.1494	64.5064
68.64	9.42914	16.504	26.9583	40.2246	53.1572	64.4994
68.74	9.41974	16.4852	26.9536	40.2308	53.1407	64.5025
68.84	9.41583	16.493	26.9466	40.2402	53.1368	64.5088
68.94	9.40881	16.486	26.9474	40.2394	53.1509	64.5111
69.04	9.41742	16.4969	26.9466	40.2394	53.1501	64.5142
69.14	9.42444	16.5087	26.9583	40.2394	53.1673	64.5142
69.24	9.41583	16.4922	26.9466	40.2316	53.1501	64.5088
69.34	9.40259	16.4899	26.9466	40.2426	53.1454	64.5212
69.44	9.41974	16.4969	26.9497	40.2441	53.1572	64.5088
69.54	9.41272	16.4969	26.9443	40.2316	53.1454	64.5181
69.64	9.40961	16.4969	26.9458	40.2426	53.1462	64.5189
69.74	9.40802	16.5087	26.9466	40.2355	53.1525	64.5236
69.84	9.40961	16.4969	26.9466	40.2441	53.1525	64.5259
69.94	9.40021	16.4922	26.9513	40.2347	53.1501	64.5353
70.04	9.401	16.4899	26.9419	40.2293	53.1407	64.5424
70.14	9.41272	16.4969	26.9466	40.2308	53.147	64.5338
70.24	9.401	16.493	26.938	40.2426	53.1439	64.5338
70.34	9.41272	16.5001	26.9396	40.248	53.1533	64.5361
70.44	9.42053	16.4977	26.9349	40.2394	53.1501	64.5377
70.54	9.40961	16.504	26.9318	40.2308	53.1572	64.5267
70.64	9.40332	16.493	26.9185	40.241	53.1439	64.5306
70.74	9.40259	16.5016	26.9271	40.23	53.1548	64.5338
70.84	9.3916	16.5001	26.9185	40.2402	53.1407	64.5314
70.94	9.40259	16.5095	26.9247	40.2324	53.1533	64.5385
71.04	9.401	16.5048	26.9318	40.2426	53.1431	64.5385
71.14	9.40802	16.5048	26.9294	40.2308	53.1478	64.5385
71.24	9.39319	16.5001	26.9185	40.2293	53.1415	64.5385
71.34	9.38617	16.4985	26.9083	40.23	53.147	64.5455
71.44	9.40021	16.5071	26.9153	40.2285	53.1556	64.54
71.54	9.39319	16.4977	26.9083	40.2324	53.1501	64.5338
71.64	9.38617	16.5079	26.9036	40.2472	53.1337	64.5385
71.74	9.40491	16.5142	26.9153	40.2394	53.1541	64.5306
71.84	9.38379	16.5071	26.9075	40.2347	53.1407	64.5385
71.94	9.38617	16.5016	26.9075	40.2308	53.1525	64.5416
72.04	9.38458	16.4962	26.9067	40.2324	53.1415	64.5385
72.14	9.37836	16.5048	26.9036	40.216	53.1454	64.5314
72.24	9.36975	16.4977	26.8935	40.2402	53.1306	64.5385
72.34	9.38928	16.5126	26.8989	40.2379	53.1415	64.5416
72.44	9.401	16.5118	26.9106	40.2402	53.1525	64.5432
72.54	9.38928	16.5048	26.9083	40.2363	53.1337	64.5306
72.64	9.39319	16.5016	26.9044	40.2394	53.1423	64.5424
72.74	9.40179	16.5134	26.8997	40.2379	53.1423	64.5385
72.84	9.38379	16.5118	26.8911	40.252	53.1478	64.5385
72.94	9.39087	16.5095	26.9083	40.259	53.158	64.5424
73.04	9.39551	16.5188	26.9059	40.2473	53.1572	64.5432
73.14	9.39087	16.5142	26.9083	40.259	53.1454	64.5455
73.24	9.39319	16.5235	26.9122	40.2551	53.1525	64.5385
73.34	9.3916	16.5079	26.8989	40.2551	53.1415	64.5432
73.44	9.39868	16.5251	26.9036	40.2621	53.1415	64.5486
73.54	9.3916	16.5344	26.8989	40.2637	53.1454	64.5416
73.64	9.39789	16.529	26.9122	40.2668	53.1454	64.5479
73.74	9.39319	16.5438	26.9122	40.2715	53.1533	64.5385
73.84	9.38617	16.5337	26.9075	40.2707	53.1462	64.5385
73.94	9.39551	16.5383	26.9106	40.2738	53.1603	64.5455
74.04	9.39008	16.5438	26.9153	40.2715	53.1619	64.5283
74.14	9.38617	16.5337	26.9052	40.2769	53.1454	64.5291
74.24	9.40332	16.5461	26.9059	40.2668	53.1572	64.5275
74.34	9.39008	16.5329	26.8958	40.2637	53.1525	64.5306
74.44	9.39319	16.536	26.8927	40.2707	53.1454	64.5353
74.54	9.39319	16.5477	26.9044	40.259	53.1572	64.5259
74.64	9.38147	16.5313	26.8997	40.2668	53.1501	64.5338
74.74	9.38147	16.5243	26.8981	40.2668	53.1486	64.5338
74.84	9.39319	16.536	26.9036	40.2785	53.1533	64.5392
74.94	9.39319	16.5438	26.9036	40.2715	53.165	64.5361
75.04	9.38617	16.5337	26.8935	40.2863	53.1548	64.5533
75.14	9.39941	16.5391	26.8989	40.2785	53.1603	64.5455
75.24	9.38617	16.5508	26.8911	40.2949	53.1603	64.5432
75.34	9.39319	16.5485	26.8888	40.2972	53.1697	64.5502
75.44	9.39008	16.5524	26.8958	40.2816	53.1736	64.5463
75.54	9.37677	16.5461	26.8958	40.2988	53.1556	64.551
75.64	9.38617	16.5485	26.9005	40.2949	53.158	64.5619
75.74	9.38849	16.5477	26.8997	40.3004	53.1619	64.565
75.84	9.38458	16.5555	26.8981	40.3027	53.1603	64.5697
75.94	9.39087	16.5555	26.9005	40.3011	53.1697	64.5611
76.04	9.38458	16.5422	26.8989	40.3011	53.1751	64.5627
76.14	9.3963	16.5399	26.9083	40.2957	53.1728	64.5697
76.24	9.39398	16.5532	26.9083	40.3027	53.1775	64.5666
76.34	9.40649	16.5524	26.9075	40.3051	53.1814	64.5736
76.44	9.40881	16.5626	26.9075	40.2894	53.1954	64.5728
76.54	9.39551	16.5438	26.8989	40.291	53.1798	64.5744
76.64	9.39319	16.5555	26.9036	40.291	53.1814	64.5697
76.74	9.4057	16.5602	26.9153	40.2933	53.1892	64.565
76.84	9.40332	16.5579	26.9106	40.298	53.1915	64.5744
76.94	9.4057	16.572	26.9169	40.298	53.2009	64.5931
77.04	9.40961	16.5759	26.9193	40.298	53.215	64.5884
77.14	9.40491	16.5712	26.9271	40.298	53.2079	64.5728
77.24	9.40332	16.5704	26.9185	40.298	53.1962	64.5744
77.34	9.401	16.5704	26.9185	40.2816	53.204	64.558
77.44	9.38617	16.5516	26.8997	40.2746	53.1923	64.558
77.54	9.38458	16.5587	26.9114	40.2793	53.1876	64.5627
77.64	9.38226	16.5563	26.9161	40.2816	53.1853	64.5728
77.74	9.38147	16.5587	26.9153	40.2863	53.1993	64.5775
77.84	9.38147	16.5634	26.9153	40.291	53.204	64.5775
77.94	9.38617	16.5728	26.9318	40.298	53.2056	64.5775
78.04	9.38849	16.5751	26.9341	40.3027	53.2079	64.5908
78.14	9.38617	16.5751	26.9318	40.2933	53.2158	64.5814
78.24	9.39319	16.5634	26.9271	40.3011	53.204	64.5845
78.34	9.3963	16.5665	26.9271	40.291	53.2072	64.5861
78.44	9.39478	16.5681	26.924	40.298	53.2205	64.5931
78.54	9.3924	16.5837	26.931	40.3011	53.2228	64.5963
78.64	9.38849	16.5821	26.9294	40.3027	53.2189	64.601
78.74	9.39319	16.5868	26.9271	40.3027	53.2205	64.601
78.84	9.39789	16.5915	26.9396	40.3098	53.2205	64.601
78.94	9.40021	16.5938	26.9466	40.3011	53.2392	64.6002
79.04	9.38458	16.5782	26.938	40.3129	53.2384	64.6049
79.14	9.38928	16.5829	26.9396	40.2988	53.2384	64.6096
79.24	9.39087	16.5923	26.9396	40.3074	53.2361	64.6213
79.34	9.39789	16.5993	26.9513	40.3215	53.2447	64.6283
79.44	9.40491	16.6063	26.9583	40.3199	53.247	64.6314
79.54	9.40802	16.6094	26.9567	40.3098	53.2501	64.6283
79.64	9.40021	16.6063	26.9583	40.3145	53.247	64.633
79.74	9.39789	16.6063	26.963	40.3215	53.2587	64.64
79.84	9.41272	16.618	26.97	40.3176	53.2587	64.6283
79.94	9.401	16.6032	26.9536	40.3176	53.247	64.6314
80.04	9.40411	16.6016	26.9497	40.3176	53.2579	64.6361
80.14	9.4057	16.6063	26.9544	40.3176	53.2626	64.633
80.24	9.41272	16.6016	26.9544	40.3223	53.2595	64.6283
80.34	9.41742	16.5993	26.9591	40.3246	53.2548	64.6283
80.44	9.41974	16.6063	26.9661	40.3176	53.2548	64.6283
80.54	9.41272	16.6063	26.963	40.3176	53.2548	64.6314
80.64	9.41583	16.6094	26.9614	40.3098	53.2579	64.6283
80.74	9.41272	16.6063	26.9583	40.3145	53.2548	64.633
80.84	9.41431	16.6063	26.9708	40.3215	53.2595	64.6353
80.94	9.41663	16.6063	26.9778	40.3051	53.2634	64.6166
81.04	9.40021	16.5915	26.9614	40.298	53.2618	64.6135
81.14	9.39319	16.5868	26.9544	40.298	53.2665	64.6088
81.24	9.39319	16.5868	26.9513	40.3011	53.2634	64.6119
81.34	9.3963	16.5852	26.9497	40.3129	53.2618	64.6236
81.44	9.40881	16.5907	26.9544	40.2941	53.2618	64.6166
81.54	9.401	16.5876	26.9544	40.2871	53.2548	64.6096
81.64	9.39398	16.5759	26.9591	40.2941	53.2478	64.6166
81.74	9.3963	16.5829	26.9614	40.2941	53.2579	64.6135
81.84	9.39398	16.5829	26.9513	40.2941	53.2509	64.6088
81.94	9.38928	16.5829	26.9466	40.2941	53.2595	64.6088
82.04	9.38928	16.5782	26.9497	40.2988	53.2548	64.6135
82.14	9.39398	16.5759	26.9474	40.3058	53.2595	64.6283
82.24	9.3963	16.5829	26.9544	40.309	53.2618	64.6267
82.34	9.3924	16.586	26.9575	40.3137	53.2579	64.6244
82.44	9.38928	16.5907	26.9708	40.3137	53.2626	64.6244
82.54	9.39398	16.5993	26.9614	40.3254	53.2595	64.6244
82.64	9.38928	16.5946	26.9544	40.3301	53.2548	64.6291
82.74	9.39398	16.5993	26.9591	40.3371	53.2595	64.6361
82.84	9.401	16.6016	26.9614	40.3324	53.2665	64.6314
82.94	9.40802	16.5899	26.9497	40.3371	53.2618	64.6361
83.04	9.41272	16.5946	26.9513	40.3449	53.2618	64.6439
83.14	9.42053	16.5993	26.9575	40.3418	53.2626	64.6494
83.24	9.41742	16.5868	26.956	40.3488	53.2595	64.6517
83.34	9.42444	16.5868	26.9583	40.3488	53.2665	64.647
83.44	9.41974	16.5868	26.9583	40.3488	53.2634	64.64
83.54	9.41272	16.5868	26.9661	40.3488	53.2587	64.6431
83.64	9.41272	16.5899	26.9645	40.3488	53.2618	64.6478
83.74	9.41272	16.5899	26.9622	40.3371	53.2744	64.6361
83.84	9.401	16.5712	26.9505	40.3402	53.2626	64.633
83.94	9.40802	16.5681	26.9474	40.3379	53.2626	64.6447
84.04	9.4057	16.5681	26.9474	40.3449	53.2548	64.647
84.14	9.40961	16.5751	26.9544	40.3449	53.2626	64.64
84.24	9.40491	16.5868	26.9661	40.3371	53.2626	64.6306
84.34	9.40021	16.5774	26.9567	40.3293	53.2579	64.6283
84.44	9.40021	16.5751	26.9544	40.3371	53.2626	64.6252
84.54	9.39319	16.572	26.9661	40.334	53.2548	64.633
84.64	9.4057	16.572	26.9677	40.3371	53.2595	64.6283
84.74	9.401	16.5673	26.9661	40.3371	53.2548	64.6236
84.84	9.401	16.5673	26.9661	40.3371	53.2517	64.6166
84.94	9.401	16.5673	26.9614	40.3418	53.247	64.6182
85.04	9.4057	16.572	26.9591	40.3519	53.2517	64.6236
85.14	9.41583	16.5852	26.9692	40.3488	53.2571	64.6205
85.24	9.41974	16.5751	26.9614	40.3488	53.247	64.6322
85.34	9.41272	16.5751	26.9661	40.3488	53.247	64.6275
85.44	9.41272	16.572	26.9661	40.334	53.247	64.6213
85.54	9.4104	16.5602	26.9591	40.341	53.24	64.6252
85.64	9.41272	16.5673	26.963	40.3441	53.2501	64.6189
85.74	9.41113	16.5657	26.9692	40.3519	53.2462	64.6166
85.84	9.40881	16.5634	26.9739	40.3449	53.2509	64.6283
85.94	9.4057	16.5634	26.9692	40.3371	53.2509	64.6283
86.04	9.401	16.5634	26.9739	40.3418	53.2478	64.633
86.14	9.401	16.5681	26.9755	40.3371	53.2478	64.6252
86.24	9.38928	16.5634	26.9661	40.3371	53.2431	64.6205
86.34	9.401	16.5634	26.9661	40.3371	53.2548	64.6314
86.44	9.40411	16.5618	26.9724	40.3371	53.2462	64.6314
86.54	9.4057	16.5594	26.97	40.3371	53.2509	64.6213
86.64	9.39789	16.5681	26.9669	40.3457	53.2595	64.64
86.74	9.40491	16.5751	26.9708	40.3535	53.2618	64.6447
86.84	9.40491	16.5798	26.9825	40.3558	53.2595	64.647
86.94	9.40491	16.5868	26.9896	40.3324	53.2665	64.6314
87.04	9.40411	16.5782	26.988	40.3371	53.2579	64.6439
87.14	9.40881	16.5829	26.9857	40.3371	53.2595	64.6439
87.24	9.4057	16.5829	26.9935	40.3418	53.2548	64.6486
87.34	9.4057	16.5845	26.9982	40.3488	53.2595	64.6556
87.44	9.41974	16.5868	27.0021	40.3441	53.2665	64.6478
87.54	9.40802	16.5899	26.9927	40.3488	53.2618	64.6478
87.64	9.40802	16.5946	26.9974	40.3504	53.2665	64.6642
87.74	9.4057	16.5993	27.0138	40.3527	53.2712	64.6666
87.84	9.42133	16.6063	27.0161	40.341	53.2736	64.6478
87.94	9.40491	16.5946	27.0052	40.341	53.2548	64.6478
88.04	9.40491	16.5899	27.0052	40.3441	53.2595	64.6478
88.14	9.40332	16.586	27.0083	40.3488	53.265	64.6478
88.24	9.40881	16.6024	27.0083	40.3457	53.2626	64.6564
88.34	9.40259	16.5962	27.0099	40.3511	53.2595	64.6666
88.44	9.40802	16.6016	27.0169	40.3535	53.2697	64.6713
88.54	9.41742	16.611	27.0216	40.3605	53.2791	64.6713
88.64	9.41974	16.618	27.0364	40.3566	53.283	64.6674
88.74	9.401	16.6063	27.0247	40.3613	53.2665	64.6721
88.84	9.40259	16.611	27.0247	40.3683	53.2783	64.6791
88.94	9.40021	16.618	27.0364	40.3715	53.2783	64.6822
89.04	9.40802	16.6212	27.0364	40.3636	53.2767	64.6908
89.14	9.40491	16.618	27.0286	40.3566	53.2665	64.6877
89.24	9.40491	16.6133	27.0364	40.3535	53.2744	64.6908
89.34	9.40021	16.6063	27.0317	40.3418	53.2744	64.6838
89.44	9.38617	16.6071	27.0294	40.3519	53.2642	64.6892
89.54	9.3963	16.6172	27.0396	40.3566	53.2697	64.6986
89.64	9.401	16.6188	27.0443	40.3519	53.2744	64.6986
89.74	9.40881	16.6141	27.0411	40.3496	53.2744	64.6986
89.84	9.41351	16.6141	27.0411	40.3449	53.2744	64.6947
89.94	9.4057	16.6141	27.0435	40.3449	53.2626	64.6916
90.04	9.401	16.6024	27.0443	40.3402	53.2626	64.6822
90.14	9.3963	16.5977	27.0396	40.3465	53.2665	64.6916
90.24	9.4057	16.6071	27.049	40.3488	53.2712	64.6986
90.34	9.3963	16.6024	27.0411	40.3519	53.2665	64.7017
90.44	9.40411	16.6141	27.0349	40.3519	53.2728	64.7017
90.54	9.4057	16.6141	27.0325	40.3496	53.2704	64.6994
90.64	9.4057	16.6188	27.0372	40.3488	53.2751	64.6986
90.74	9.40021	16.618	27.0364	40.3535	53.2861	64.7033
90.84	9.4057	16.618	27.0364	40.3605	53.2877	64.7189
90.94	9.41272	16.618	27.0364	40.3636	53.29	64.7173
91.04	9.42444	16.6212	27.0482	40.3613	53.3009	64.7103
91.14	9.40802	16.6259	27.0364	40.3613	53.2892	64.7228
91.24	9.4057	16.6188	27.049	40.3636	53.2986	64.7252
91.34	9.41272	16.6329	27.0513	40.3519	53.3025	64.7134
91.44	9.40802	16.6212	27.0364	40.3683	53.2931	64.7181
91.54	9.40961	16.6259	27.0364	40.3566	53.2931	64.7064
91.64	9.39319	16.611	27.0364	40.3519	53.2822	64.7064
91.74	9.3963	16.6063	27.0364	40.3496	53.2822	64.7111
91.84	9.39398	16.611	27.0364	40.3488	53.2986	64.7103
91.94	9.39319	16.6102	27.0286	40.3402	53.2978	64.6986
92.04	9.37988	16.6047	27.02	40.3449	53.2962	64.7103
92.14	9.38928	16.6024	27.0294	40.3496	53.2908	64.7103
92.24	9.39398	16.604	27.0294	40.3418	53.2908	64.6986
92.34	9.38617	16.5946	27.02	40.3371	53.2892	64.7064
92.44	9.38147	16.5946	27.013	40.334	53.2822	64.7002
92.54	9.37836	16.5915	27.0216	40.341	53.2877	64.7025
92.64	9.39709	16.5985	27.0239	40.3394	53.29	64.6939
92.74	9.38849	16.5852	27.0052	40.3371	53.2892	64.6986
92.84	9.38849	16.5946	27.0052	40.334	53.2892	64.6908
92.94	9.37836	16.5884	27.0021	40.3488	53.2791	64.7056
93.04	9.39319	16.5938	27.0122	40.3488	53.3009	64.7103
93.14	9.39319	16.5985	27.0122	40.3418	53.3025	64.7033
93.24	9.38617	16.5868	27.006	40.3488	53.2861	64.7056
93.34	9.39319	16.5946	27.0099	40.348	53.2939	64.6955
93.44	9.39709	16.5868	27.0091	40.3441	53.2861	64.6939
93.54	9.39551	16.5899	27.0122	40.3488	53.2978	64.6986
93.64	9.39319	16.5915	27.0169	40.3465	53.2978	64.6916
93.74	9.39398	16.5798	27.0052	40.3488	53.2861	64.6986
93.84	9.39789	16.5821	27.0169	40.3488	53.2978	64.7103
93.94	9.39319	16.5868	27.0169	40.3441	53.2978	64.7103
94.04	9.39319	16.5868	27.0138	40.3402	53.3009	64.697
94.14	9.3916	16.5735	27.0083	40.3496	53.2853	64.6963
94.24	9.39398	16.5759	27.0177	40.3535	53.2916	64.6986
94.34	9.401	16.5829	27.02	40.3457	53.3056	64.7033
94.44	9.39789	16.5798	27.0099	40.3511	53.3025	64.7134
94.54	9.40491	16.5868	27.0317	40.3488	53.3204	64.7252
94.64	9.40491	16.5868	27.0333	40.3371	53.3204	64.7064
94.74	9.401	16.5829	27.0169	40.3371	53.3134	64.7111
94.84	9.401	16.5876	27.0216	40.3402	53.3181	64.7181
94.94	9.41583	16.6047	27.027	40.3449	53.3251	64.7103
95.04	9.41272	16.5915	27.0247	40.3418	53.3251	64.7173
95.14	9.41272	16.5868	27.0247	40.3535	53.3369	64.715
95.24	9.41272	16.5915	27.0294	40.3488	53.3416	64.7103
95.34	9.401	16.5821	27.02	40.3519	53.3322	64.7181
95.44	9.40411	16.5782	27.0247	40.3691	53.3361	64.7228
95.54	9.41821	16.5876	27.0294	40.3558	53.3455	64.7173
95.64	9.41272	16.5915	27.0286	40.3566	53.3533	64.7103
95.74	9.41974	16.5868	27.0239	40.3449	53.3486	64.7017
95.84	9.40411	16.5852	27.0083	40.3566	53.34	64.7064
95.94	9.40881	16.5829	27.0099	40.3613	53.34	64.7111
96.04	9.41351	16.5876	27.0177	40.3636	53.3494	64.7134
96.14	9.42914	16.5899	27.0247	40.3613	53.3564	64.7111
96.24	9.42444	16.5962	27.0247	40.3715	53.3564	64.7299
96.34	9.43536	16.6016	27.0396	40.3762	53.3642	64.7299
96.44	9.44006	16.6141	27.0443	40.3801	53.3642	64.722
96.54	9.43225	16.6016	27.0364	40.3848	53.3564	64.7346
96.64	9.43384	16.5993	27.0497	40.3965	53.3611	64.7416
96.74	9.44788	16.6032	27.0521	40.3902	53.3751	64.7447
96.84	9.44629	16.6016	27.0552	40.3762	53.3712	64.733
96.94	9.43225	16.5946	27.056	40.3809	53.3642	64.7307
97.04	9.44476	16.6063	27.056	40.3996	53.3767	64.7494
97.14	9.44708	16.6063	27.056	40.391	53.3837	64.7377
97.24	9.43146	16.5977	27.0474	40.4082	53.3751	64.7424
97.34	9.43774	16.6149	27.0685	40.4152	53.3814	64.7494
97.44	9.44006	16.6188	27.0755	40.4121	53.3837	64.7416
97.54	9.43695	16.611	27.0693	40.416	53.3923	64.7494
97.64	9.45569	16.6133	27.0716	40.4261	53.3994	64.7525
97.74	9.4541	16.6094	27.0825	40.4308	53.3978	64.7689
97.84	9.45178	16.6259	27.0825	40.4191	53.3954	64.7588
97.94	9.44476	16.6188	27.0685	40.4191	53.3962	64.7611
98.04	9.44867	16.6227	27.0755	40.4144	53.4033	64.7517
98.14	9.44708	16.6212	27.0825	40.4222	53.3986	64.7572
98.24	9.44708	16.6212	27.0872	40.4199	53.4119	64.7572
98.34	9.45648	16.6188	27.0872	40.4269	53.4119	64.7572
98.44	9.4635	16.6329	27.0841	40.4152	53.4142	64.7486
98.54	9.45178	16.6172	27.0786	40.4199	53.4064	64.7697
98.64	9.45648	16.6266	27.088	40.4387	53.4127	64.7736
98.74	9.47052	16.6384	27.1068	40.4387	53.415	64.7689
98.84	9.4635	16.6337	27.1021	40.4293	53.4103	64.7642
98.94	9.4588	16.636	27.0903	40.4269	53.4103	64.7806
99.04	9.4682	16.6337	27.095	40.4199	53.415	64.7689
99.14	9.45648	16.6266	27.0849	40.4269	53.408	64.7658
99.24	9.4588	16.6306	27.095	40.4363	53.415	64.7736
99.34	9.4682	16.6306	27.0997	40.434	53.415	64.7759
99.44	9.47052	16.6399	27.0974	40.4387	53.422	64.7759
99.54	9.47052	16.6376	27.1068	40.4387	53.4236	64.7689
99.64	9.47131	16.6454	27.1068	40.4316	53.4267	64.7588
99.74	9.46118	16.6353	27.0966	40.4371	53.4197	64.7759
99.84	9.46661	16.636	27.1138	40.423	53.4251	64.7642
99.94	9.45959	16.6219	27.1068	40.4395	53.408	64.7619
100.04	9.45959	16.6353	27.1146	40.4387	53.4197	64.7689
100.14	9.4635	16.6298	27.1068	40.4355	53.4189	64.7658
100.24	9.46039	16.6329	27.1068	40.434	53.4189	64.7595
100.34	9.4588	16.629	27.1052	40.4222	53.4298	64.7455
100.44	9.4549	16.6172	27.1028	40.4238	53.4181	64.7541
100.54	9.44476	16.6071	27.0966	40.4261	53.4048	64.7564
100.64	9.4635	16.6227	27.1068	40.4191	53.4072	64.7525
100.74	9.4635	16.6212	27.1099	40.4199	53.4173	64.7471
100.84	9.45178	16.6266	27.1028	40.4269	53.408	64.7494
100.94	9.45959	16.629	27.0997	40.4191	53.415	64.7494
101.04	9.44867	16.6141	27.0989	40.4074	53.4041	64.7424
101.14	9.44867	16.6157	27.0919	40.4105	53.3923	64.7595
101.24	9.4541	16.6212	27.0974	40.4152	53.4025	64.7541
101.34	9.45178	16.6259	27.1028	40.4168	53.4025	64.7541
101.44	9.4635	16.6306	27.1075	40.4105	53.408	64.7595
101.54	9.4549	16.636	27.1146	40.4191	53.4017	64.7494
101.64	9.45648	16.6259	27.1021	40.4238	53.4033	64.7541
101.74	9.45648	16.6306	27.1075	40.434	53.4048	64.7689
101.84	9.46661	16.6376	27.1177	40.4269	53.4103	64.7619
101.94	9.47131	16.6384	27.1154	40.4269	53.4197	64.7564
102.04	9.4635	16.6329	27.1232	40.4285	53.4189	64.7658
102.14	9.46509	16.6306	27.1185	40.4222	53.4267	64.7642
102.24	9.4588	16.6407	27.1099	40.4269	53.415	64.7814
102.34	9.47601	16.6501	27.1263	40.4308	53.4197	64.7775
102.44	9.47052	16.6524	27.1185	40.4105	53.4189	64.7595
102.54	9.4549	16.6337	27.1068	40.4121	53.4173	64.7689
102.64	9.47131	16.6337	27.1068	40.416	53.415	64.7658
102.74	9.4682	16.6306	27.1068	40.4113	53.4197	64.7689
102.84	9.46039	16.6329	27.095	40.4097	53.4119	64.7673
102.94	9.4541	16.629	27.095	40.3957	53.4103	64.7619
103.04	9.44788	16.6266	27.0833	40.4004	53.4103	64.7619
103.14	9.45258	16.6266	27.095	40.3949	53.408	64.7611
103.24	9.4635	16.6212	27.0872	40.3879	53.4025	64.7642
103.34	9.46191	16.629	27.0981	40.3762	53.3954	64.7525
103.44	9.45569	16.6188	27.088	40.3762	53.3837	64.7502
103.54	9.44946	16.611	27.0919	40.3762	53.3884	64.7572
103.64	9.4635	16.6133	27.0942	40.366	53.3954	64.7588
103.74	9.45648	16.6071	27.0771	40.3801	53.4001	64.7611
103.84	9.4588	16.6141	27.0747	40.3832	53.4025	64.7642
103.94	9.4635	16.6172	27.0786	40.3879	53.3986	64.7689
104.04	9.47131	16.6306	27.0833	40.3848	53.408	64.7728
104.14	9.4682	16.618	27.0802	40.3902	53.4119	64.7642
104.24	9.46191	16.6094	27.0856	40.3926	53.4103	64.7736
104.34	9.46429	16.6188	27.088	40.3918	53.415	64.7775
104.44	9.47211	16.6298	27.0841	40.3996	53.4072	64.7728
104.54	9.46741	16.6251	27.0911	40.3879	53.4072	64.7595
104.64	9.4588	16.6063	27.0825	40.3879	53.4072	64.7689
104.74	9.46661	16.6141	27.0825	40.3762	53.4072	64.7697
104.84	9.45258	16.6071	27.0763	40.3809	53.3954	64.772
104.94	9.45959	16.6094	27.0802	40.3754	53.4033	64.7541
105.04	9.46039	16.5946	27.0677	40.3832	53.3954	64.7525
105.14	9.4541	16.5946	27.0825	40.3879	53.3986	64.7572
105.24	9.45178	16.6063	27.0872	40.3809	53.415	64.7455
105.34	9.44788	16.5993	27.0755	40.3926	53.4048	64.7572
105.44	9.44788	16.6141	27.0833	40.3848	53.4103	64.7541
105.54	9.44476	16.611	27.0771	40.3918	53.4001	64.7658
105.64	9.46039	16.618	27.0794	40.3902	53.4072	64.7642
105.74	9.4588	16.6165	27.0778	40.3762	53.4103	64.7572
105.84	9.4588	16.6024	27.0638	40.3809	53.3986	64.7619
105.94	9.45648	16.6071	27.0685	40.3902	53.408	64.7642
106.04	9.46661	16.6094	27.0708	40.3879	53.4072	64.7642
106.14	9.4682	16.6259	27.0755	40.3887	53.4072	64.7619
106.24	9.45648	16.6188	27.0802	40.3957	53.4001	64.7689
106.34	9.4635	16.6259	27.0825	40.384	53.415	64.7572
106.44	9.44708	16.611	27.0607	40.3988	53.4033	64.7603
106.54	9.44318	16.6094	27.0591	40.4004	53.4017	64.7619
106.64	9.45648	16.6141	27.0607	40.4074	53.408	64.7689
106.74	9.46039	16.6141	27.0755	40.4074	53.415	64.7736
106.84	9.4635	16.6141	27.0755	40.4035	53.4119	64.7572
106.94	9.44708	16.6024	27.0638	40.4051	53.4033	64.7619
107.04	9.44476	16.6188	27.0755	40.3996	53.408	64.7611
107.14	9.44086	16.6149	27.0677	40.4027	53.4025	64.7712
107.24	9.43927	16.6133	27.0708	40.4074	53.4103	64.7572
107.34	9.42755	16.6016	27.0638	40.4027	53.4033	64.7572
107.44	9.43225	16.5946	27.0607	40.3957	53.4033	64.7572
107.54	9.43225	16.6024	27.056	40.4004	53.4033	64.7619
107.64	9.43225	16.6071	27.0607	40.3996	53.4048	64.7611
107.74	9.42444	16.6133	27.0599	40.3996	53.4111	64.758
107.84	9.42133	16.6063	27.0677	40.391	53.4111	64.7564
107.94	9.40802	16.5946	27.0591	40.4121	53.3978	64.7658
108.04	9.42523	16.5993	27.0685	40.4074	53.408	64.7759
108.14	9.43066	16.6094	27.0786	40.4191	53.4181	64.7885
108.24	9.42834	16.6141	27.095	40.4238	53.4228	64.7885
108.34	9.44165	16.6188	27.095	40.423	53.4275	64.7806
108.44	9.43616	16.6133	27.0872	40.423	53.4236	64.7806
108.54	9.43616	16.6063	27.0872	40.4144	53.4306	64.772
108.64	9.43536	16.6094	27.0786	40.4144	53.422	64.7767
108.74	9.43536	16.6141	27.0833	40.4121	53.422	64.7814
108.84	9.43304	16.6157	27.0997	40.4238	53.4197	64.7838
108.94	9.45178	16.618	27.1068	40.4434	53.4345	64.7814
109.04	9.45337	16.6306	27.1083	40.4387	53.4392	64.7736
109.14	9.44397	16.6259	27.1068	40.4371	53.4345	64.772
109.24	9.4541	16.6243	27.1099	40.4269	53.4329	64.7689
109.34	9.44397	16.6141	27.1068	40.4316	53.4345	64.7853
109.44	9.44867	16.6188	27.1115	40.4387	53.4392	64.7924
109.54	9.4588	16.6376	27.1185	40.4387	53.4431	64.7924
109.64	9.45178	16.6259	27.1185	40.4301	53.4384	64.7838
109.74	9.44318	16.6259	27.1099	40.4348	53.4298	64.7838
109.84	9.44476	16.6259	27.1146	40.4269	53.4298	64.7767
109.94	9.43225	16.618	27.1021	40.4238	53.415	64.7767
110.04	9.43225	16.6259	27.1068	40.4238	53.415	64.7814
110.14	9.44397	16.6306	27.1115	40.4191	53.4197	64.7736
110.24	9.43225	16.6259	27.1068	40.4191	53.4197	64.7689
110.34	9.44006	16.6212	27.1068	40.434	53.415	64.772
110.44	9.44006	16.6172	27.1177	40.4387	53.4181	64.7767
110.54	9.44006	16.6219	27.1224	40.4355	53.4228	64.7806
110.64	9.43695	16.6306	27.1193	40.4426	53.4314	64.7806
110.74	9.43927	16.6376	27.1263	40.4308	53.4384	64.7689
110.84	9.43225	16.6259	27.1146	40.4371	53.4267	64.772
110.94	9.43536	16.629	27.1146	40.4395	53.4298	64.7814
111.04	9.44165	16.6337	27.1193	40.4465	53.4345	64.7885
111.14	9.44397	16.6337	27.1263	40.4387	53.4462	64.7885
111.24	9.43616	16.6259	27.1185	40.4387	53.4384	64.7853
111.34	9.44397	16.6227	27.1255	40.4434	53.4384	64.7971
111.44	9.44867	16.6227	27.1232	40.4387	53.4431	64.7924
111.54	9.43927	16.618	27.1185	40.4387	53.4353	64.7877
111.64	9.43225	16.618	27.1185	40.4418	53.4384	64.7838
111.74	9.43536	16.6243	27.1216	40.4465	53.4415	64.7885
111.84	9.44006	16.6219	27.1216	40.4348	53.4415	64.7885
111.94	9.42523	16.6102	27.1107	40.4348	53.4345	64.7767
112.04	9.43225	16.6188	27.1075	40.4395	53.4345	64.7932
112.14	9.43225	16.6188	27.1075	40.4465	53.4392	64.8002
112.24	9.43225	16.6259	27.1146	40.4418	53.4462	64.8002
112.34	9.42755	16.6212	27.1099	40.4418	53.4415	64.8002
112.44	9.43225	16.6212	27.1146	40.4348	53.454	64.8002
112.54	9.43225	16.6141	27.1146	40.4395	53.454	64.8002
112.64	9.43695	16.6188	27.1193	40.4434	53.454	64.8002
112.74	9.45178	16.6376	27.138	40.4269	53.454	64.8002
112.84	9.44006	16.6259	27.1263	40.4269	53.4392	64.8002
112.94	9.44006	16.6259	27.1099	40.4191	53.4345	64.7877
113.04	9.44397	16.618	27.1068	40.4222	53.4267	64.7916
113.14	9.44238	16.6212	27.1099	40.4316	53.4298	64.801
113.24	9.44476	16.6306	27.1193	40.4387	53.4509	64.7963
113.34	9.44006	16.6227	27.1115	40.4387	53.4462	64.7932
113.44	9.44006	16.6259	27.1068	40.4387	53.4462	64.8049
113.54	9.45648	16.6306	27.1193	40.4387	53.4509	64.8119
113.64	9.46039	16.6329	27.1263	40.4387	53.4579	64.8119
113.74	9.45569	16.6259	27.1263	40.4387	53.4611	64.8119
113.84	9.4635	16.6259	27.1216	40.434	53.454	64.8025
113.94	9.4588	16.6212	27.1099	40.4387	53.4493	64.8002
114.04	9.4635	16.6259	27.1263	40.4387	53.454	64.8049
114.14	9.4588	16.6259	27.1263	40.4285	53.4509	64.7932
114.24	9.45648	16.6274	27.1193	40.4308	53.4509	64.8002
114.34	9.4635	16.6298	27.1263	40.434	53.4579	64.8103
114.44	9.46661	16.636	27.1294	40.4465	53.4611	64.808
114.54	9.47131	16.6337	27.131	40.4348	53.4658	64.7932
114.64	9.45648	16.6219	27.1263	40.4465	53.454	64.7885
114.74	9.45178	16.6219	27.1263	40.4465	53.4493	64.7885
114.84	9.45178	16.6219	27.1263	40.4387	53.4423	64.7806
114.94	9.44397	16.6094	27.1216	40.4387	53.4345	64.7853
115.04	9.44867	16.6071	27.1193	40.4387	53.4392	64.7955
115.14	9.45569	16.6141	27.1263	40.4269	53.4462	64.7767
115.24	9.45178	16.6024	27.1115	40.4269	53.4345	64.7838
115.34	9.45178	16.6141	27.1068	40.4301	53.4345	64.7798
115.44	9.4502	16.6141	27.1099	40.4269	53.4376	64.7736
115.54	9.44006	16.6063	27.1068	40.4316	53.4345	64.7736
115.64	9.44476	16.611	27.1232	40.4387	53.4392	64.7924
115.74	9.45178	16.618	27.1302	40.4387	53.4462	64.7924
115.84	9.45178	16.6259	27.1255	40.4387	53.4462	64.8002
115.94	9.4635	16.6259	27.1185	40.4465	53.4462	64.8002
116.04	9.46039	16.6212	27.1185	40.4496	53.4462	64.8033
116.14	9.46191	16.6172	27.1216	40.4512	53.4493	64.8033
116.24	9.4682	16.6219	27.1263	40.4465	53.454	64.7963
116.34	9.4635	16.6337	27.1263	40.4582	53.454	64.8127
116.44	9.4635	16.6219	27.1294	40.4582	53.454	64.8244
116.54	9.4682	16.6235	27.1271	40.4582	53.4666	64.8197
116.64	9.47522	16.6259	27.1263	40.4582	53.4658	64.8197
116.74	9.47522	16.6259	27.131	40.4465	53.4658	64.815
116.84	9.47522	16.6376	27.138	40.4465	53.4658	64.808
116.94	9.47833	16.6376	27.1458	40.4582	53.4658	64.808
117.04	9.47131	16.6329	27.1458	40.4629	53.4658	64.8096
117.14	9.47601	16.6384	27.1505	40.4613	53.4705	64.8033
117.24	9.47443	16.6415	27.1489	40.4629	53.4572	64.8197
117.34	9.49084	16.6485	27.1536	40.4582	53.4619	64.8197
117.44	9.49084	16.6337	27.1536	40.4582	53.4619	64.815
117.54	9.49084	16.6415	27.1653	40.4699	53.4619	64.808
117.64	9.49084	16.6415	27.1653	40.4699	53.4619	64.808
117.74	9.49084	16.6532	27.1653	40.4699	53.4619	64.808
117.84	9.49945	16.6501	27.1653	40.4582	53.4619	64.808
117.94	9.49475	16.6407	27.1732	40.4652	53.4619	64.8197
118.04	9.50958	16.6454	27.1849	40.4465	53.4705	64.7963
118.14	9.48303	16.6337	27.1653	40.4582	53.4572	64.808
118.24	9.48303	16.6454	27.1653	40.4551	53.454	64.7932
118.34	9.47992	16.6392	27.1622	40.4504	53.4509	64.7885
118.44	9.47052	16.6282	27.1528	40.4504	53.4298	64.7916
118.54	9.4635	16.611	27.1536	40.4434	53.4275	64.801
118.64	9.47131	16.611	27.1583	40.4621	53.4392	64.8314
118.74	9.49475	16.6298	27.1693	40.4738	53.4501	64.8439
118.84	9.47992	16.6329	27.174	40.4738	53.4532	64.8463
118.94	9.48694	16.6376	27.1919	40.4965	53.4579	64.8557
119.04	9.49475	16.6688	27.2083	40.5285	53.4853	64.858
119.14	9.52911	16.6766	27.2208	40.5519	53.497	64.8423
119.24	9.526	16.6766	27.231	40.5355	53.4658	64.801
119.34	9.51428	16.6524	27.2357	40.4926	53.4345	64.7728
119.44	9.51819	16.6501	27.2435	40.5184	53.4658	64.6744
119.54	9.526	16.711	27.2864	40.8285	53.4384	64.4611
119.64	8.90881	16.0673	27.3419	40.0621	53.1642	65.1939
119.74	10.1143	17.3282	26.9638	40.374	53.6368	65.123
119.84	9.77289	16.8743	27.3896	40.5941	53.7869	64.6682
119.94	9.13849	16.3165	27.4536	40.3222	53.4111	65.122
120.04	9.86115	17.1478	27.2622	39.5285	53.5556	64.6268
120.14	10.0823	17.6548	26.9576	41.7882	53.9392	61.3658
120.24	6.04712	12.954	27.8997	39.805	51.3712	61.9087
120.34	8.85956	15.9157	26.6208	37.7207	51.1501	59.5721
120.44	9.76746	16.3798	25.5388	36.3108	49.4626	56.4067
120.54	9.38611	15.8391	24.577	34.809	47.1056	53.2142
120.64	8.82129	14.8821	23.8286	33.8426	44.829	50.4775
120.74	8.80414	14.7032	23.2388	32.3013	42.9399	47.737
120.84	8.18542	13.822	22.3138	31.2543	40.8611	45.4728
120.94	7.90491	13.2383	21.6559	29.8762	39.1962	43.1986
121.04	7.51428	12.8829	20.7896	28.7121	37.4807	41.222
121.14	7.25256	12.5258	20.095	27.4613	35.8134	39.2017
121.24	6.94086	12.1087	19.2966	26.4191	34.1095	37.5705
121.34	6.72675	11.7118	18.6708	25.5199	32.8103	36.1892
121.44	6.60022	11.3368	18.1505	24.623	31.608	34.79
121.54	6.4455	10.9821	17.6083	23.8441	30.4985	33.4213
121.64	6.28693	10.6923	17.1138	23.0894	29.3907	32.1166
121.74	6.11584	10.3376	16.6005	22.3566	28.2954	30.9728
121.84	5.96039	10.0407	16.0724	21.6433	27.2517	29.8611
121.94	5.83148	9.80707	15.5911	20.884	26.2283	28.7244
122.04	5.67834	9.56262	15.1232	20.1535	25.3416	27.6056
122.14	5.55017	9.32269	14.6348	19.4003	24.4072	26.5829
122.24	5.42517	9.08289	14.1771	18.7097	23.5641	25.6376
122.34	5.23773	8.77661	13.6974	18.1035	22.7571	24.7494
122.44	5.10413	8.5509	13.2833	17.5161	21.99	23.8713
122.54	4.96667	8.31104	12.845	16.9426	21.2697	23.0345
122.64	4.83539	8.10242	12.4786	16.4566	20.5291	22.3298
122.74	4.72284	7.90784	12.1387	15.9293	19.8845	21.6072
122.84	4.59161	7.68365	11.7622	15.4121	19.1962	20.8908
122.94	4.43536	7.45709	11.3841	14.9363	18.5361	20.1525
123.04	4.31268	7.24066	11.0341	14.4637	17.8806	19.4978
123.14	4.17993	7.03601	10.6872	13.9949	17.3009	18.8127
123.24	4.06274	6.83997	10.3849	13.548	16.7431	18.1252
123.34	3.94006	6.63135	10.088	13.0941	16.2134	17.5189
123.44	3.83459	6.45319	9.78644	12.666	15.7189	16.9877
123.54	3.69708	6.24774	9.47394	12.2949	15.2119	16.4369
123.64	3.60571	6.08215	9.20129	11.8637	14.7283	15.9056
123.74	3.49316	5.89148	8.89423	11.5097	14.2775	15.4415
123.84	3.40253	5.73285	8.62469	11.1605	13.8618	14.9486
123.94	3.30566	5.57819	8.39893	10.8473	13.4415	14.5119
124.04	3.23383	5.43213	8.19037	10.5433	13.0369	14.0502
124.14	3.16742	5.31726	7.97314	10.2176	12.665	13.5939
124.24	3.08929	5.16962	7.74036	9.92535	12.2986	13.1978
124.34	3.00098	5.03912	7.50049	9.64569	11.9228	12.8713
124.44	2.94006	4.92975	7.31378	9.38397	11.5704	12.4947
124.54	2.87134	4.79852	7.11926	9.11523	11.2166	12.0978
124.64	2.81818	4.68134	6.91534	8.8285	10.9072	11.733
124.74	2.72833	4.53912	6.71454	8.57306	10.5244	11.4056
124.84	2.64398	4.41962	6.5224	8.31287	10.1923	11.0822
124.94	2.57288	4.31256	6.33252	8.07227	9.91809	10.7736
125.04	2.51038	4.20087	6.13879	7.83008	9.63141	10.4642
125.14	2.44006	4.07507	5.97394	7.60974	9.35248	10.183
125.24	2.36743	3.96179	5.78723	7.4082	9.09546	9.92206
125.34	2.31897	3.83759	5.63409	7.2066	8.85248	9.65485
125.44	2.28693	3.76178	5.49738	6.99182	8.65326	9.37988
125.54	2.22992	3.64539	5.3255	6.80115	8.43921	9.12671
125.64	2.15802	3.55164	5.16846	6.59961	8.21887	8.87598
125.74	2.08228	3.44385	5.0271	6.45508	7.98608	8.66736
125.84	2.05334	3.35162	4.92706	6.29645	7.79547	8.44391
125.94	2.008	3.27429	4.79657	6.15118	7.57745	8.21893
126.04	1.96198	3.19226	4.67395	6.01208	7.39624	8.0072
126.14	1.93536	3.12195	4.5755	5.86054	7.19934	7.79626
126.24	1.88928	3.04462	4.44269	5.71289	6.9939	7.59393
126.34	1.84631	2.97272	4.34503	5.54803	6.82983	7.3775
126.44	1.76428	2.88837	4.21301	5.42694	6.64075	7.17517
126.54	1.69708	2.82037	4.09814	5.31055	6.47357	7.00018
126.64	1.66821	2.73993	4.013	5.18866	6.3064	6.83612
126.74	1.63849	2.67273	3.90051	5.05664	6.14545	6.67438
126.84	1.61353	2.63757	3.81769	4.92224	6.00171	6.5119
126.94	1.5791	2.56335	3.72394	4.7785	5.84467	6.34625
127.04	1.53851	2.49304	3.60675	4.66132	5.70325	6.1908
127.14	1.50647	2.43835	3.51221	4.52851	5.5556	6.03534
127.24	1.46039	2.36102	3.42004	4.41052	5.43921	5.90485
127.34	1.41974	2.30554	3.3255	4.32227	5.31732	5.77362
127.44	1.39319	2.25867	3.27472	4.20349	5.20404	5.62048
127.54	1.34943	2.19147	3.18878	4.10663	5.07825	5.4986
127.64	1.31586	2.14539	3.10675	4.00507	4.97357	5.36658
127.74	1.28693	2.0946	3.02783	3.89569	4.85718	5.22986
127.84	1.26508	2.03912	2.95911	3.82697	4.74701	5.12518
127.94	1.25256	1.99463	2.91223	3.71131	4.63763	4.98767
128.04	1.19867	1.92273	2.84033	3.63477	4.52435	4.8783
128.14	1.18927	1.9032	2.79895	3.53552	4.43451	4.75641
128.24	1.1463	1.85944	2.72314	3.44647	4.33997	4.64081
128.34	1.10883	1.80634	2.64581	3.36133	4.19702	4.51892
128.44	1.05646	1.77429	2.56378	3.31445	4.09937	4.4494
128.54	1.05414	1.75476	2.54193	3.24255	4.02435	4.37048
128.64	1.02679	1.70868	2.48096	3.18475	3.94623	4.27673
128.74	1.01038	1.67975	2.43176	3.12775	3.8642	4.17517
128.84	0.995544	1.64307	2.38409	3.0816	3.79858	4.10876
128.94	0.968933	1.62817	2.33563	3.00196	3.73761	4.0119
129.04	0.934631	1.58759	2.2771	2.92694	3.64313	3.92047
129.14	0.911133	1.54852	2.21613	2.85663	3.57043	3.84705
129.24	0.886169	1.50708	2.18018	2.80115	3.50952	3.79626
129.34	0.884583	1.47821	2.14893	2.72772	3.44934	3.71033
129.44	0.858826	1.44617	2.09192	2.68634	3.38452	3.64081
129.54	0.847107	1.42273	2.06848	2.6402	3.32043	3.58453
129.64	0.829895	1.39539	2.03644	2.58868	3.25952	3.52832
129.74	0.822876	1.37585	2.00049	2.54175	3.20795	3.45874
129.84	0.811157	1.3446	1.96222	2.4754	3.14386	3.38611
129.94	0.783813	1.30554	1.91534	2.43396	3.07593	3.34393
130.04	0.767395	1.28912	1.888	2.38867	3.04077	3.28845
130.14	0.753357	1.25244	1.84503	2.35663	2.9884	3.22595
130.24	0.743958	1.23053	1.80597	2.30896	2.91498	3.17047
130.34	0.722107	1.18445	1.75128	2.25665	2.85248	3.08221
130.44	0.706482	1.13367	1.71222	2.22302	2.79388	3.03375
130.54	0.708801	1.11725	1.68799	2.19647	2.7431	2.99237
130.64	0.686951	1.0993	1.66302	2.1496	2.70874	2.92596
130.74	0.66272	1.06805	1.62628	2.10663	2.66968	2.8689
130.84	0.661133	1.05396	1.60516	2.07147	2.62433	2.8252
130.94	0.648682	1.02979	1.58099	2.05273	2.58063	2.815
131.04	0.66272	1.0282	1.56769	2.03711	2.55872	2.78223
131.14	0.654907	1.01648	1.54816	1.97614	2.53766	2.72827
131.24	0.634583	0.993042	1.5083	1.93396	2.49152	2.6908
131.34	0.623657	0.965698	1.46924	1.90198	2.45093	2.65253
131.44	0.601807	0.950867	1.44897	1.87067	2.41968	2.6236
131.54	0.594727	0.925049	1.41766	1.8418	2.37122	2.58221
131.64	0.56897	0.904785	1.37238	1.80976	2.34155	2.53064
131.74	0.546326	0.875061	1.34503	1.77381	2.28448	2.47516
131.84	0.517395	0.844604	1.31378	1.73242	2.2431	2.43378
131.94	0.490845	0.817261	1.27472	1.716	2.19702	2.41425
132.04	0.480713	0.793823	1.24506	1.69177	2.16498	2.38531
132.14	0.46582	0.781311	1.21844	1.67773	2.14075	2.36188
132.24	0.462708	0.767273	1.19971	1.66522	2.11029	2.33221
132.34	0.449463	0.757874	1.18567	1.64569	2.09546	2.3244
132.44	0.456482	0.75946	1.17474	1.61603	2.08295	2.30798
132.54	0.463501	0.72821	1.17004	1.60114	2.0611	2.27594
132.64	0.442383	0.73053	1.14813	1.5824	2.03839	2.26111
132.74	0.436157	0.727417	1.1333	1.54883	2.01654	2.23767
132.84	0.417419	0.703979	1.09973	1.54572	1.98999	2.21112
132.94	0.417419	0.689148	1.08801	1.53552	1.97046	2.18921
133.04	0.40332	0.686768	1.0708	1.51208	1.96106	2.15723
133.14	0.405701	0.66571	1.06067	1.48554	1.93451	2.13141
133.24	0.401001	0.653198	1.03644	1.45819	1.90326	2.10877
133.34	0.388489	0.645386	1.03174	1.42773	1.87592	2.0658
133.44	0.354919	0.614136	0.998169	1.41211	1.84937	2.05096
133.54	0.366638	0.607117	1.00208	1.40271	1.83685	2.03064
133.64	0.364258	0.601624	0.992676	1.39258	1.8009	2.01422
133.74	0.354919	0.587585	0.982544	1.38318	1.77905	1.98767
133.84	0.357239	0.586792	0.965332	1.37305	1.76654	1.96112
133.94	0.332275	0.579773	0.939575	1.36835	1.73999	1.94861
134.04	0.334595	0.582092	0.941895	1.35352	1.7345	1.9455
134.14	0.334595	0.57196	0.934875	1.34412	1.71265	1.92438
134.24	0.325989	0.550842	0.918457	1.33868	1.68683	1.91424
134.34	0.340088	0.564941	0.924744	1.34723	1.67749	1.90485
134.44	0.357239	0.570374	0.930176	1.3418	1.67981	1.89471
134.54	0.365845	0.570374	0.931763	1.34882	1.67749	1.89783
134.64	0.361938	0.582886	0.934875	1.3324	1.67279	1.88141
134.74	0.361938	0.575073	0.927063	1.32538	1.66498	1.8783
134.84	0.361938	0.563354	0.910645	1.30585	1.64856	1.84705
134.94	0.34552	0.548523	0.903625	1.29803	1.62671	1.82751
135.04	0.330688	0.553955	0.887207	1.2879	1.60559	1.80957
135.14	0.332275	0.553223	0.878662	1.25428	1.60406	1.77283
135.24	0.322083	0.528198	0.860657	1.25116	1.56732	1.76111
135.34	0.315063	0.516479	0.848938	1.23944	1.55951	1.73999
135.44	0.310364	0.516479	0.839539	1.21991	1.54779	1.70642
135.54	0.291626	0.485229	0.818481	1.20819	1.51654	1.69861
135.64	0.283813	0.488342	0.817688	1.18866	1.49542	1.67908
135.74	0.272095	0.473511	0.805969	1.16754	1.47357	1.67047
135.84	0.272095	0.465698	0.797363	1.16992	1.46185	1.66034
135.94	0.276794	0.458679	0.79895	1.15741	1.46344	1.64783
136.04	0.270508	0.457092	0.789551	1.15741	1.45715	1.64783
136.14	0.272095	0.465698	0.774719	1.12146	1.46576	1.633
136.24	0.260376	0.442261	0.7677	1.10822	1.43451	1.62518
136.34	0.261963	0.448547	0.768494	1.09882	1.42828	1.61578
136.44	0.264282	0.464905	0.757507	1.091	1.41888	1.60565
136.54	0.25647	0.457886	0.747375	1.0871	1.39935	1.60406
136.64	0.259583	0.465698	0.755188	1.08398	1.39777	1.59393
136.74	0.257263	0.465698	0.752075	1.07068	1.39313	1.58142
136.84	0.252563	0.453979	0.735657	1.06757	1.38763	1.57281
136.94	0.247864	0.453979	0.727844	1.04804	1.37592	1.55097
137.04	0.229126	0.434448	0.719238	1.03943	1.3548	1.55017
137.14	0.229126	0.437561	0.712219	1.03632	1.34546	1.53687
137.24	0.221313	0.442261	0.704407	1.02148	1.34467	1.52832
137.34	0.218201	0.424316	0.701294	1.00897	1.33374	1.51892
137.44	0.205688	0.417236	0.688782	0.990236	1.32043	1.5025
137.54	0.19397	0.407898	0.668457	0.987854	1.3056	1.49939
137.64	0.19397	0.407104	0.665344	0.962893	1.3056	1.47284
137.74	0.182251	0.392273	0.650513	0.954285	1.27124	1.46344
137.84	0.185364	0.38208	0.64032	0.955078	1.27747	1.45331
137.94	0.179138	0.380554	0.643494	0.937073	1.27124	1.4408
138.04	0.174438	0.375854	0.638	0.931641	1.26965	1.43219
138.14	0.177551	0.375854	0.629395	0.931642	1.25482	1.42206
138.24	0.163513	0.352417	0.619263	0.933957	1.23999	1.42907
138.34	0.186157	0.380554	0.626282	0.915222	1.25012	1.40955
138.44	0.16272	0.366455	0.60675	0.915221	1.22357	1.40954
138.54	0.173645	0.376648	0.617676	0.899597	1.22827	1.38843
138.64	0.170532	0.364136	0.60675	0.890991	1.22589	1.3783
138.74	0.16272	0.367249	0.599731	0.889465	1.21655	1.37286
138.84	0.164307	0.365723	0.603638	0.892578	1.21735	1.3822
138.94	0.169739	0.380554	0.60675	0.883179	1.22278	1.3736
139.04	0.174438	0.385986	0.598938	0.884766	1.21576	1.37048
139.14	0.15802	0.380554	0.590332	0.88629	1.21265	1.36658
139.24	0.151001	0.383667	0.602844	0.880859	1.21417	1.36188
139.34	0.151001	0.378967	0.599731	0.873047	1.20874	1.36816
139.44	0.147888	0.380554	0.594238	0.863648	1.20093	1.36267
139.54	0.138489	0.368042	0.5802	0.860535	1.19153	1.35406
139.64	0.143188	0.359436	0.58252	0.85974	1.18451	1.35876
139.74	0.143982	0.376648	0.583313	0.849611	1.18921	1.33533
[truncated: 2,805 more rows]

## Sheet: Figure 1e
Time / sec	0.4 nM	0.8 nM	1.6 nM	3.1 nM	6.3 nM
-60.06	0.0887909	0.0695801	-0.0695801	0.0500641	0.0959473
-58.06	0.155197	0.108643	0.000732422	0.128189	0.16626
-56.06	0.188797	0.155518	0.0265198	0.178192	0.115479
-54.06	0.0731659	0.13208	-0.115677	0.124283	0.1436
-52.06	-0.0362091	-0.0319824	-0.144577	-0.0288391	0.0529785
-50.06	-0.00105286	0.0969238	0.0827637	-0.110092	0.175629
-48.06	-0.408081	-0.144485	-0.371918	0.486786	-0.178268
-46.06	-0.0432434	-0.0819855	-0.100052	-0.00697327	0.124069
-44.06	0.334885	0.260208	0.134323	0.475845	0.342819
-42.06	-0.0916748	-0.376511	-0.503952	-0.337433	-0.650925
-40.06	0.416138	0.28833	0.161667	0.471939	0.361572
-38.06	0.252075	0.16568	0.0319824	0.353973	0.161575
-36.06	0.123947	0.0336456	-0.0695801	0.217255	0.0209503
-34.06	0.0262909	-0.0601044	-0.144577	0.0969391	-0.0759277
-32.06	-0.0408936	-0.111664	-0.171143	0.00944519	-0.131393
-30.06	-0.0705872	-0.18277	-0.213333	-0.0616608	-0.149368
-28.06	-0.145584	-0.259323	-0.258636	-0.165558	-0.22905
-26.06	-0.228394	-0.373383	-0.332077	-0.250717	-0.307175
-24.06	-0.320587	-0.456985	-0.435989	-0.335876	-0.411865
-22.06	-0.317459	-0.44136	-0.421143	-0.274155	-0.42749
-20.06	-0.525269	-0.619476	-0.640671	-0.381958	-0.627487
-18.06	0.0458221	-0.168701	-0.109421	-0.0905609	-0.1689
-16.06	0.039566	-0.0397949	-0.0383301	-0.00852966	-0.1064
-14.06	0.0184784	-0.000732422	-0.0148926	-0.00852966	-0.032959
-12.06	-0.0244904	-0.00463867	-0.0461426	-0.00540161	-0.0251465
-10.06	-0.0127716	0.00708008	-0.0383301	-0.0319672	-0.000930786
-8.06	0.00675964	0.0109863	0.0515137	0.0227203	0.042038
-6.06	-0.000274658	-0.0124512	0.0351105	0.00396729	0.00610352
-4.06	0.0583191	0.0273895	-0.00630188	0.031311	-0.0399933
-2.06	0.151291	0.135986	0.0288544	0.0461578	-0.0493622
-0.0599976	0.298172	-0.239792	0.0382385	-0.172592	-0.475922
1.94	0.0466003	-0.163239	0.138229	0.493027	1.72173
3.94	0.263794	0.205521	0.808548	1.74225	4.17329
5.94	0.428635	0.548492	1.36246	2.91647	6.39595
7.94	0.616135	0.917236	2.00464	3.86334	8.3475
9.94	0.75441	1.21567	2.52495	4.76959	10.1038
11.94	0.931763	1.55473	3.11011	5.71803	11.4327
13.94	1.07239	1.80473	3.57886	6.52663	12.467
15.94	1.13567	1.98364	3.97652	7.24928	13.1936
17.94	1.23019	2.23442	4.44214	7.88756	13.8311
19.94	1.37395	2.47583	4.91089	8.47272	14.2881
21.94	1.49895	2.74223	5.24292	9.011	14.5452
23.94	1.61145	2.93208	5.60933	9.43678	14.7397
25.94	1.70988	3.14771	5.94214	9.80788	14.8772
27.94	1.81535	3.39067	6.25073	10.1126	14.9553
29.94	1.94113	3.57739	6.52026	10.3977	15.0303
31.94	2.04582	3.75708	6.80855	10.6282	15.0881
33.94	2.17082	3.90942	7.07808	10.8079	15.0999
35.94	2.26848	4.06958	7.26245	10.929	15.0881
37.94	2.37785	4.30473	7.48511	11.0501	15.1389
39.94	2.45598	4.44926	7.71167	11.1797	15.1983
41.94	2.55754	4.60083	7.90308	11.3032	15.2288
43.94	2.6552	4.74068	8.11714	11.393	15.2319
45.94	2.72942	4.90942	8.27417	11.4407	15.2319
47.94	2.83488	5.07349	8.38354	11.4829	15.2444
49.94	2.9216	5.21802	8.50464	11.5579	15.2756
51.94	3.01067	5.35786	8.59761	11.6048	15.3061
53.94	3.10442	5.46333	8.75854	11.6673	15.3538
55.94	3.19894	5.56255	8.86479	11.6758	15.3584
57.94	3.24504	5.6438	8.95699	11.6751	15.3413
59.94	3.26457	5.73755	9.01245	11.6477	15.3233
61.94	3.35442	5.82817	9.07182	11.6438	15.3178
63.94	3.44817	5.94849	9.12183	11.6641	15.3264
65.94	3.51067	6.05005	9.19604	11.7415	15.3186
67.94	3.60129	6.16411	9.22026	11.7782	15.3428
69.94	3.64426	6.18364	9.23979	11.7969	15.3155
71.94	3.75676	6.29614	9.23979	11.8391	15.3381
73.94	3.77629	6.32817	9.26245	11.8274	15.3295
75.94	3.88567	6.4563	9.32573	11.8665	15.3928
77.94	3.94035	6.49146	9.39136	11.886	15.4241
79.94	4.04114	6.58911	9.45386	11.9407	15.467
81.94	4.06535	6.6313	9.4812	11.9641	15.4553
83.94	4.15051	6.74458	9.50777	12.0141	15.4819
85.94	4.22942	6.79224	9.52026	12.054	15.4905
87.94	4.27629	6.84692	9.5273	12.0579	15.5061
89.94	4.31535	6.86646	9.53979	12.0696	15.5256
91.94	4.3427	6.91724	9.57104	12.0657	15.5217
93.94	4.38098	6.94067	9.57104	12.0696	15.5256
95.94	4.41692	6.92896	9.59058	12.0852	15.5139
97.94	4.51379	6.99146	9.63354	12.1282	15.5374
99.94	4.57317	7.07739	9.67261	12.1602	15.5725
101.94	4.63722	7.12817	9.6851	12.218	15.6038
103.94	4.63567	7.16411	9.68745	12.2251	15.6077
105.94	4.64503	7.18364	9.72807	12.2344	15.6045
107.94	4.68645	7.23755	9.78198	12.2454	15.6233
109.94	4.74582	7.27348	9.82964	12.2805	15.6241
111.94	4.75441	7.27817	9.82104	12.261	15.5733
113.94	4.80286	7.29536	9.80855	12.2758	15.5764
115.94	4.81926	7.28833	9.75464	12.2493	15.5881
117.94	4.8427	7.30396	9.73901	12.268	15.6155
119.94	4.70833	6.95552	9.62105	12.3532	15.1795
121.94	4.82472	7.32973	9.47104	11.8954	14.4991
123.94	4.74113	7.08443	9.14526	11.0571	13.1342
125.94	4.63098	6.88989	8.72574	10.429	12.142
127.94	4.47786	6.64771	8.32339	9.83757	11.2053
129.94	4.39816	6.42036	8.09917	9.44382	10.5647
131.94	4.32552	6.29614	7.77026	9.01413	10.0717
133.94	4.25676	6.15083	7.51245	8.63991	9.59595
135.94	4.17708	5.99536	7.26558	8.34616	9.16939
137.94	4.0927	5.83521	7.03979	8.05397	8.79517
139.94	3.99504	5.69458	6.84526	7.78444	8.46313
141.94	3.97551	5.56255	6.65308	7.57741	8.17329
143.94	3.91769	5.40083	6.47339	7.35475	7.86548
145.94	3.8591	5.29614	6.34058	7.16725	7.59204
147.94	3.81535	5.18677	6.19214	6.93678	7.33423
149.94	3.77629	5.05786	5.99292	6.73756	7.16626
151.94	3.71379	4.96802	5.82104	6.56569	6.96313
153.94	3.62082	4.88989	5.67261	6.40944	6.78735
155.94	3.54192	4.80786	5.59839	6.26491	6.63501
157.94	3.45598	4.72974	5.52026	6.12819	6.49907
159.94	3.4052	4.63521	5.41479	5.97975	6.3772
161.94	3.34505	4.52896	5.28511	5.84694	6.16939
163.94	3.29582	4.43677	5.18433	5.73756	5.98657
165.94	3.28801	4.36646	5.08276	5.64304	5.86548
167.94	3.26457	4.31567	4.96948	5.53912	5.79126
169.94	3.20598	4.22583	4.86011	5.4446	5.66626
171.94	3.16301	4.19458	4.80464	5.36647	5.5647
173.94	3.14738	4.13599	4.73589	5.28835	5.46236
175.94	3.11301	4.05473	4.66948	5.19225	5.3311
177.94	3.06223	3.95004	4.59917	5.07115	5.23344
179.94	2.99973	3.84692	4.47807	4.97272	5.10063
181.94	2.94348	3.80786	4.39214	4.90944	5.03267
183.94	2.91223	3.77661	4.32808	4.83913	4.9397
185.94	2.91769	3.81567	4.33276	4.80006	4.89673
187.94	2.9091	3.7688	4.27417	4.71725	4.78735
189.94	2.86223	3.7063	4.23901	4.60475	4.6936
191.94	2.77942	3.58521	4.1562	4.50632	4.59126
193.94	2.70598	3.5188	4.0437	4.41412	4.51079
195.94	2.64348	3.47583	3.94214	4.36334	4.43579
197.94	2.58488	3.42114	3.87183	4.24928	4.32642
199.94	2.56223	3.33911	3.86401	4.1985	4.27563
201.94	2.51457	3.23755	3.83276	4.11647	4.22485
203.94	2.51457	3.2063	3.78198	4.1235	4.18579
205.94	2.52629	3.22974	3.76714	4.12819	4.15845
207.94	2.54582	3.25005	3.77417	4.13991	4.1272
209.94	2.50989	3.22896	3.72652	4.08054	4.06783
211.94	2.51457	3.21411	3.69292	4.01022	4.03345
213.94	2.4841	3.15552	3.6187	3.90631	3.96391
215.94	2.45911	3.09692	3.56323	3.82741	3.95532
217.94	2.40988	3.06255	3.4976	3.75865	3.9061
219.94	2.4052	3.07817	3.46167	3.70631	3.89673
221.94	2.35442	3.07739	3.43042	3.636	3.82251
223.94	2.35832	3.03052	3.40308	3.60085	3.80688
225.94	2.32707	2.98286	3.37573	3.56491	3.7561
227.94	2.33488	2.98286	3.37886	3.56491	3.72408
229.94	2.29582	2.94458	3.32886	3.51491	3.66235
231.94	2.28801	2.90942	3.31323	3.47194	3.6272
233.94	2.27629	2.87427	3.28198	3.4485	3.59204
235.94	2.2841	2.85161	3.27417	3.42897	3.58423
237.94	2.23723	2.77974	3.19214	3.34225	3.5061
239.94	2.18958	2.70161	3.10933	3.25241	3.42329
241.94	2.16692	2.65552	3.05933	3.22507	3.39282
243.94	2.17473	2.64771	3.03198	3.1985	3.40454
245.94	2.14348	2.61646	2.95699	3.14381	3.39282
247.94	2.10442	2.55786	2.86011	3.11647	3.33423
249.94	2.06926	2.55473	2.83276	3.08131	3.29907
251.94	2.03488	2.57114	2.82964	3.09772	3.30844
253.94	1.99504	2.55396	2.77495	3.07741	3.25688
255.94	1.99113	2.54224	2.76636	3.05397	3.22095
257.94	1.92473	2.43677	2.71167	2.98756	3.12329
259.94	1.89348	2.4563	2.71167	2.96022	3.09595
261.94	1.85442	2.41724	2.64136	2.91725	3.02563
263.94	1.8466	2.44145	2.64526	2.89772	3.01079
265.94	1.84973	2.40083	2.62495	2.89772	3.01392
267.94	1.86536	2.38521	2.62573	2.85397	3.02486
269.94	1.83879	2.32739	2.60152	2.8071	2.94751
271.94	1.83957	2.31255	2.59526	2.76178	2.90141
273.94	1.80754	2.29614	2.56636	2.76178	2.84595
275.94	1.81145	2.28911	2.55151	2.74928	2.84595
277.94	1.80363	2.28442	2.5437	2.72975	2.84595
279.94	1.80363	2.2688	2.51245	2.69069	2.85767
281.94	1.77629	2.23364	2.4812	2.66725	2.83423
283.94	1.80051	2.2063	2.47339	2.64459	2.80688
285.94	1.80754	2.17896	2.46167	2.61647	2.77563
287.94	1.81067	2.19067	2.45386	2.59694	2.74829
289.94	1.8466	2.16724	2.4187	2.62819	2.72485
291.94	1.82707	2.12817	2.37573	2.60866	2.68111
293.94	1.82317	2.10474	2.36011	2.58522	2.68579
295.94	1.75676	2.10864	2.37886	2.5696	2.70532
297.94	1.73801	2.11255	2.36792	2.55788	2.70845
299.94	1.73254	2.08443	2.32339	2.53757	2.66158
301.94	1.70207	2.03833	2.27026	2.47116	2.58423
303.94	1.70129	2.02583	2.23042	2.41647	2.5522
305.94	1.69817	2.04224	2.23511	2.41647	2.54907
307.94	1.71379	2.04614	2.23511	2.42429	2.55688
309.94	1.66927	2.02583	2.20699	2.40007	2.52095
311.94	1.63489	1.97583	2.19527	2.3735	2.52095
313.94	1.61848	1.95161	2.17574	2.34616	2.50142
315.94	1.64738	1.94849	2.20699	2.35866	2.48657
317.94	1.63567	1.92505	2.18042	2.3196	2.41235
319.94	1.60442	1.88599	2.14604	2.2571	2.37329
321.94	1.54582	1.85864	2.12183	2.2446	2.35767
323.94	1.5341	1.86646	2.10229	2.24615	2.35767
325.94	1.56691	1.90239	2.1187	2.28522	2.38969
327.94	1.5966	1.90942	2.11401	2.28835	2.38501
329.94	1.62863	1.97974	2.14917	2.34225	2.39673
331.94	1.60832	1.92583	2.12573	2.32663	2.33813
333.94	1.59192	1.89302	2.12105	2.31491	2.32173
335.94	1.53333	1.80786	2.06323	2.261	2.2561
337.94	1.54114	1.79614	2.08276	2.24928	2.28735
339.94	1.47551	1.76489	2.01245	2.1985	2.24438
341.94	1.4091	1.76411	1.93277	2.14694	2.19283
343.94	1.37082	1.76489	1.89136	2.13287	2.16235
345.94	1.3466	1.75708	1.88354	2.08913	2.12329
347.94	1.39738	1.75708	1.89526	2.08913	2.11548
349.94	1.41301	1.73755	1.87183	2.08209	2.07173
351.94	1.38567	1.66724	1.82104	2.04303	2.03735
353.94	1.3466	1.62817	1.82495	2.02663	2.01392
355.94	1.3466	1.63599	1.83276	2.01881	2.03032
357.94	1.35442	1.65083	1.82495	1.99147	2.03735
359.94	1.37785	1.67896	1.84917	1.96803	2.05688
361.94	1.38567	1.67427	1.85229	1.9485	2.0647
363.94	1.42863	1.67114	1.89526	1.96022	2.0686
365.94	1.41692	1.61646	1.87573	1.94069	2.02563
367.94	1.4052	1.58208	1.82104	1.87428	2.02563
369.94	1.33176	1.55005	1.74683	1.80006	1.94751
371.94	1.2841	1.53833	1.7312	1.79616	1.93188
373.94	1.26457	1.57349	1.73901	1.82741	1.92407
375.94	1.27629	1.58911	1.72417	1.85866	1.96001
377.94	1.32317	1.59302	1.7312	1.92897	1.97485
379.94	1.3302	1.56099	1.7187	1.91257	1.93892
381.94	1.3302	1.54146	1.73042	1.89304	1.92329
383.94	1.27629	1.52661	1.71167	1.83131	1.90845
385.94	1.24504	1.54614	1.71948	1.81569	1.91626
387.94	1.23723	1.55786	1.69682	1.85866	1.89673
389.94	1.25676	1.55786	1.6812	1.85866	1.90845
391.94	1.23332	1.54614	1.64136	1.80788	1.90454
393.94	1.21379	1.55864	1.64136	1.79616	1.90454
395.94	1.13644	1.52661	1.62183	1.79616	1.87016
397.94	1.1552	1.55396	1.61011	1.84694	1.85376
399.94	1.24504	1.57349	1.67261	1.88991	1.87329
401.94	1.25285	1.54301	1.64136	1.84694	1.85376
403.94	1.27629	1.50708	1.64604	1.85085	1.86548
405.94	1.21379	1.43677	1.55151	1.79147	1.80298
407.94	1.24036	1.46411	1.55151	1.82741	1.80688
409.94	1.22473	1.49146	1.58667	1.82663	1.82564
411.94	1.22551	1.4563	1.61011	1.78835	1.8147
413.94	1.19817	1.43677	1.59761	1.7571	1.8147
415.94	1.17473	1.4438	1.61401	1.74928	1.8147
417.94	1.14348	1.46802	1.57573	1.71022	1.8147
419.94	1.04269	1.46098	1.41635	1.74928	1.81157

## Sheet: Figure 1f
Time / sec	0.1 nM	0.2 nM	0.4 nM	0.8 nM	1.6 nM	3.1 nM	6.3 nM	12.5 nM	25 nM	50 nM
-60.06	-0.0965576	-0.0414734	0.0523682	0.00778198	-0.00515747	-0.0615845	-0.0554199	0.0311584	-0.0136719	-0.0666199
-59.96	-0.0934448	-0.0219421	0.0679932	0.023407	0.00265503	-0.0459595	-0.0476074	0.0272522	-0.00585938	-0.0541077
-59.86	-0.0817261	-0.0250549	0.0632935	0.023407	-0.00204468	-0.0459595	-0.0397949	0.0389709	-0.00897217	-0.0541077
-59.76	-0.0770264	-0.0297546	0.0609741	0.0281067	0.00735474	-0.0412598	-0.038208	0.0436707	-0.00115967	-0.040802
-59.66	-0.0700073	-0.0219421	0.0679932	0.0421448	0.011261	-0.0373535	-0.0358887	0.0506897	-0.00195313	-0.0384827
-59.56	-0.074707	-0.0297546	0.0601807	0.0242004	-0.00125122	-0.0498657	-0.0437012	0.0428772	-0.00976563	-0.0462952
-59.46	-0.0817261	-0.0297546	0.0718994	0.0195007	-0.00125122	-0.038147	-0.0437012	0.0428772	-0.00976563	-0.0462952
-59.36	-0.0817261	-0.0344543	0.0687866	0.0195007	-0.00595093	-0.0428467	-0.0319824	0.0428772	-0.00976563	-0.0462952
-59.26	-0.0817261	-0.0297546	0.0640869	0.0195007	-0.01297	-0.0498657	-0.0319824	0.0428772	-0.00665283	-0.0462952
-59.16	-0.0700073	-0.0328674	0.0640869	0.0265198	-0.00125122	-0.0498657	-0.0319824	0.0428772	-0.0136719	-0.0509949
-59.06	-0.0817261	-0.0492859	0.0523682	0.00778198	-0.0160828	-0.0662842	-0.0437012	0.0194397	-0.0253906	-0.0697327
-58.96	-0.0786133	-0.0461731	0.0585938	0.0108948	-0.00985718	-0.0701904	-0.0374756	0.0342712	-0.0105591	-0.0666199
-58.86	-0.0934448	-0.0492859	0.0484619	0.0155945	-0.0176697	-0.076416	-0.0358887	0.0280457	-0.0136719	-0.0619202
-58.76	-0.0817261	-0.0492859	0.0484619	0.0124817	-0.0246887	-0.0897217	-0.0358887	0.0186462	-0.0136719	-0.0502014
-58.66	-0.0848389	-0.0297546	0.0484619	0.0273132	-0.01297	-0.076416	-0.0272827	0.0116272	-0.0136719	-0.0502014
-58.56	-0.0895386	-0.0375671	0.0484619	0.0343323	-0.01297	-0.0811157	-0.0210571	0.0116272	-0.0136719	-0.0502014
-58.46	-0.074707	-0.0539856	0.0601807	0.0242004	-0.0160828	-0.0811157	-0.0194702	0.0116272	-0.00585938	-0.0502014
-58.36	-0.0895386	-0.0610046	0.0679932	0.0195007	-0.01297	-0.0889282	-0.0171509	0.0116272	0.00585938	-0.0580139
-58.26	-0.0895386	-0.0641174	0.0797119	0.0273132	-0.0176697	-0.0928345	-0.0272827	0.0116272	0.00115967	-0.0697327
-58.16	-0.101257	-0.0688171	0.0797119	0.0108948	-0.04422	-0.0811157	-0.0437012	-9.15527e-05	-0.0253906	-0.0814514
-58.06	-0.0856323	-0.0657043	0.0844116	0.023407	-0.0481262	-0.0654907	-0.0358887	0.0155334	-0.0245972	-0.0736389
-57.96	-0.0692139	-0.0563049	0.0844116	0.0367126	-0.019989	-0.0490723	-0.0194702	0.0241394	-0.00585938	-0.0572205
-57.86	-0.0668945	-0.0523987	0.086731	0.0468445	-0.01297	-0.0420532	-0.00933838	0.0311584	-0.00585938	-0.0502014
-57.76	-0.0739136	-0.0461731	0.0945435	0.0499573	-0.00674438	-0.0272217	-0.0132446	0.0342712	-0.00274658	-0.0470886
-57.66	-0.0817261	-0.0492859	0.0914307	0.0538635	-0.019989	-0.0350342	-0.0163574	0.0311584	-0.00585938	-0.0502014
-57.56	-0.0817261	-0.0492859	0.0945435	0.0468445	-0.0246887	-0.0420532	-0.0163574	0.0389709	0.00195313	-0.0502014
-57.46	-0.0817261	-0.0375671	0.0875244	0.0468445	-0.0246887	-0.0420532	-0.00775146	0.0389709	0.0136719	-0.0549011
-57.36	-0.0817261	-0.0492859	0.0875244	0.0351257	-0.0246887	-0.0459595	-0.0241699	0.0194397	-0.00115967	-0.0619202
-57.26	-0.0864258	-0.0492859	0.0844116	0.030426	-0.0246887	-0.0459595	-0.0241699	0.0194397	-0.00585938	-0.0619202
-57.16	-0.0934448	-0.0461731	0.0875244	0.023407	-0.0246887	-0.0459595	-0.0241699	0.0194397	0.00195313	-0.0619202
-57.06	-0.0856323	-0.0531921	0.0797119	0.0320129	-0.0293884	-0.0342407	-0.0241699	0.0319519	0.00195313	-0.0619202
-56.96	-0.0965576	-0.0492859	0.0601807	0.0195007	-0.0395203	-0.0420532	-0.0319824	0.0311584	-0.00585938	-0.0697327
-56.86	-0.0965576	-0.0445862	0.0648804	0.0242004	-0.0325012	-0.0326538	-0.0272827	0.0233459	-0.00115967	-0.0681458
-56.76	-0.0895386	-0.0422668	0.0640869	0.039032	-0.0325012	-0.0303345	-0.0202637	0.0280457	0.00585938	-0.0580139
-56.66	-0.0817261	-0.0414734	0.0671997	0.0421448	-0.0160828	-0.0108032	-0.0124512	0.0428772	0.00897217	-0.0502014
-56.56	-0.0700073	-0.0531921	0.0437622	0.0351257	-0.0207825	-0.0155029	-0.0124512	0.0428772	0.00195313	-0.0502014
-56.46	-0.0700073	-0.0414734	0.0453491	0.0320129	-0.0176697	-0.022522	-0.0171509	0.0428772	0.0136719	-0.0502014
-56.36	-0.0817261	-0.0414734	0.0359497	0.0273132	-0.0246887	-0.022522	-0.0241699	0.0233459	0.0105591	-0.0549011
-56.26	-0.0700073	-0.0414734	0.0258179	0.0195007	-0.0473328	-0.022522	-0.0241699	0.0116272	0.00585938	-0.0619202
-56.16	-0.0700073	-0.0414734	0.024231	0.014801	-0.0520325	-0.022522	-0.0241699	0.0116272	0.00115967	-0.065033
-56.06	-0.074707	-0.0414734	0.0289307	0.0155945	-0.0520325	-0.0256348	-0.0163574	0.0116272	-0.00585938	-0.0697327
-55.96	-0.0786133	-0.0266418	0.0289307	0.0187073	-0.0419006	-0.0272217	-0.0132446	0.01474	-0.00274658	-0.0666199
-55.86	-0.0661011	-0.0219421	0.0359497	0.023407	-0.0559387	-0.0420532	-0.00152588	0.00772095	-0.00115967	-0.0619202
-55.76	-0.0574951	-0.0141296	0.0367432	0.023407	-0.0559387	-0.0584717	-0.00854492	0.00772095	0.00585938	-0.0619202
-55.66	-0.0621948	-0.0125427	0.0383301	0.0281067	-0.0559387	-0.060791	-0.00384521	0.00460815	0.00585938	-0.0619202
-55.56	-0.0543823	-0.0071106	0.0406494	0.0273132	-0.0590515	-0.053772	6.10352e-05	0.01474	0.00897217	-0.0502014
-55.46	-0.0574951	-0.00241089	0.0359497	0.0273132	-0.0637512	-0.0584717	-0.00463867	0.00460815	0.0183716	-0.0502014
-55.36	-0.0700073	-0.00863647	0.0375366	0.0242004	-0.066864	-0.0686035	-0.0390015	-0.00320435	0.0105591	-0.056427
-55.26	-0.0786133	-9.15527e-05	0.0406494	0.030426	-0.0684509	-0.0701904	-0.0405884	-0.00479126	0.00427246	-0.0791321
-55.16	-0.0856323	0.00228882	0.0289307	0.0398254	-0.0707703	-0.060791	-0.0476074	-0.0196228	0.00665283	-0.0767517
-55.06	-0.0856323	0.0124207	-0.00701904	0.0499573	-0.0489197	-0.0428467	-0.0327759	-0.01651	0.0214844	-0.0666199
-54.96	-0.0934448	-0.00161743	0.00238037	0.0343323	-0.0317078	-0.0170593	-0.031189	-0.0391541	0.0136719	-0.0619202
-54.86	-0.102051	-0.0657043	-0.00701904	-0.023468	-0.0606384	-0.0467529	-0.0444946	-0.0555725	-0.0144653	-0.0705261
-54.76	-0.116089	-0.0672302	-0.0562134	-0.0422058	-0.0559387	-0.0615845	-0.0655518	-0.0844421	-0.0394287	-0.127533
-54.66	-0.123901	0.0132141	-0.0288696	0.0124817	-0.0278015	-0.0256348	-0.0272827	-0.00790405	-0.00195313	-0.087677
-54.56	-0.128601	0.00540161	-0.0499878	0.00466919	-0.035614	-0.0186157	-0.0241699	-0.00320435	-0.00195313	-0.104889
-54.46	-0.152039	0.0085144	-0.085144	-0.0211487	-0.0692444	-0.0420532	-0.0366821	-0.0204163	-0.03479	-0.129913
-54.36	-0.147339	0.0382385	-0.114807	-0.0335999	-0.0863953	-0.0373535	-0.0476074	-0.0430603	-0.0394287	-0.135345
-54.26	-0.137207	0.0436707	-0.15155	-0.0555115	-0.110626	-0.0319214	-0.0554199	-0.0469666	-0.0652466	-0.144745
-54.16	-0.120789	0.0647888	-0.170288	-0.0351868	-0.0629578	-0.045166	-0.0718384	-0.0664978	-0.0691528	-0.147064
-54.06	-0.14502	0.0796204	-0.201538	-0.0156555	0.0143738	-0.0975342	-0.106201	-0.130585	-0.0566406	-0.171295
-53.96	-0.194214	0.0514832	-0.220276	-0.00704956	0.0307922	-0.143616	-0.117126	-0.0938416	-0.0339966	-0.211151
-53.86	-0.148926	-0.100067	-0.270294	-0.211761	-0.107513	-0.188934	-0.260895	-0.246979	-0.089447	-0.274414
-53.76	-0.0973511	0.23822	-0.429657	-0.0750122	0.151886	0.230621	-0.331207	-0.455566	-0.073822	-0.250183
-53.66	-0.0809326	0.246826	-0.175751	-0.00314331	0.24173	0.253265	-0.239777	-0.256348	0.141022	-0.00177002
-53.56	-0.387177	-0.711792	-0.196075	-0.521118	-0.923126	-0.780334	-0.422607	-0.275085	-0.278503	-0.413483
-53.46	-0.0715637	0.0132141	-0.0265198	-0.102356	-0.246552	-0.229553	-0.130402	-0.0977478	-0.385529	-0.18222
-53.36	-0.188751	-0.238342	-0.0562134	-0.247681	-0.366089	-0.455322	-0.208557	-0.227448	-0.539459	-0.231445
-53.26	-0.125488	-0.236786	-0.109344	-0.338318	-0.282501	-0.392059	-0.264801	-0.254791	-0.43869	-0.247864
-53.16	-0.155945	-0.152405	-0.188232	-0.209381	-0.316864	-0.227203	-0.148376	-0.339935	-0.334747	-0.122833
-53.06	-0.155945	0.00540161	-0.0601196	-0.0773621	-0.210632	-0.0568848	-0.105408	-0.263367	-0.212097	-0.0502014
-52.96	-0.218445	0.0530701	-0.0257568	-0.00704956	-0.16922	-0.0264282	-0.0827637	-0.207886	-0.169922	-0.0853577
-52.86	-0.155945	0.062439	0.000823975	0.0531006	-0.123108	-0.0115662	-0.0444641	-0.164917	-0.107422	-0.0556641
-52.76	-0.134857	-0.0375671	-0.0523071	-0.0101929	-0.180939	-0.0811157	-0.078064	-0.155548	-0.115234	-0.096283
-52.66	-0.0895386	-0.0336609	-0.0609131	0.0108948	-0.16922	-0.0608215	-0.0671387	-0.145416	-0.107422	-0.100983
-52.56	-0.0184631	-0.00320435	-0.0374756	0.0195007	-0.127045	-0.0303345	-0.0241699	-0.116516	-0.0683594	-0.0822449
-52.46	-0.020813	-0.0328979	-0.053894	0.00308228	-0.148926	-0.0194092	-0.000732422	-0.0899353	-0.0441589	-0.120514
-52.36	0.0136108	-0.0570984	-0.0202637	0.00546265	-0.148895	0.0110779	0.0633545	-0.0610046	0.00665283	-0.123627
-52.26	0.0386047	-0.0578613	0.00393677	0.0218506	-0.127808	0.0462341	0.110992	-0.0211792	0.0441589	-0.133789
-52.16	0.0401611	-0.0406799	0.0266113	0.0406189	-0.0926514	0.064209	0.121948	-0.0110168	0.0543213	-0.133789
-52.06	0.0120239	-0.0219421	0.0375366	0.0468445	-0.0762634	0.0759277	0.115662	-9.15527e-05	-0.0144653	-0.120514
-51.96	-0.0239258	-0.0133667	0.015625	0.0265198	-0.0801697	0.0274658	0.0726929	-0.0126038	-0.0621338	-0.140045
-51.86	-0.0356445	-0.0118103	-0.0109253	0.00778198	-0.0715637	0.0157471	0.0414429	-0.0352478	-0.0910339	-0.144745
-51.76	-0.0809326	-0.0281677	-0.0405884	-0.0148621	-0.125458	-0.0264282	-0.0272827	-0.0617981	-0.111328	-0.159576
-51.66	-0.14032	-0.0688171	-0.0687256	-0.039093	-0.141876	-0.0615845	-0.0749512	-0.0782166	-0.134766	-0.161926
-51.56	-0.156738	-0.0930481	-0.0929565	-0.0508118	-0.161407	-0.0545654	-0.0827637	-0.0586853	-0.107422	-0.137695
-51.46	-0.168457	-0.104767	-0.135925	-0.0594177	-0.182526	-0.0584717	-0.103882	-0.0485535	-0.0808716	-0.115845
-51.36	-0.17627	-0.119598	-0.143738	-0.047699	-0.184845	-0.0467529	-0.0991821	-0.0274353	-0.0691528	-0.0869446
-51.26	-0.205933	-0.10788	-0.160889	-0.0508118	-0.187958	-0.0521851	-0.104614	-0.0469666	-0.0722656	-0.080658
-51.16	-0.20282	-0.111786	-0.146057	-0.0500183	-0.184845	-0.0615845	-0.0991821	-0.0539856	-0.0792847	-0.0549011
-51.06	-0.194214	-0.100067	-0.139038	-0.0117493	-0.177826	-0.0662842	-0.0897827	-0.0680542	-0.0449219	-0.0142517
-50.96	-0.196594	-0.0922546	-0.116394	-0.00552368	-0.157501	-0.0701904	-0.0843506	-0.0821228	0.0167847	0.0263367
-50.86	-0.173889	-0.0961609	-0.0999756	0.0281067	-0.126251	-0.0686035	-0.078064	-0.0821228	0.0769653	0.0834045
-50.76	-0.17627	-0.119598	-0.0999756	0.0398254	-0.134064	-0.0881348	-0.102295	-0.0930481	0.106628	0.121674
-50.66	-0.186401	-0.116486	-0.0999756	0.0499573	-0.138763	-0.100647	-0.110901	-0.102448	0.142578	0.157623
-50.56	-0.210632	-0.131317	-0.0999756	0.0593567	-0.156708	-0.13269	-0.114014	-0.14151	0.118347	0.0638733
-50.46	-0.198914	-0.119598	-0.0804443	0.0780945	-0.166107	-0.144409	-0.133545	-0.148529	0.0324097	-0.149414
-50.36	-0.20752	-0.13443	-0.0609131	0.0851135	-0.192657	-0.177979	-0.153076	-0.16806	-0.0855408	-0.365814
-50.26	-0.20282	-0.124298	-0.0460815	0.0733948	-0.197357	-0.175659	-0.164795	-0.184479	-0.202728	-0.53537
-50.16	-0.195007	-0.114899	-0.0249634	0.0468445	-0.212189	-0.182678	-0.172607	-0.186798	-0.350403	-0.625214
-50.06	-0.178589	-0.0883484	-0.022644	0.0195007	-0.223907	-0.199097	-0.177307	-0.19931	-0.480865	-0.675201
-49.96	-0.160645	-0.0578918	-0.0265503	0.00308228	-0.223907	-0.201416	-0.173401	-0.196198	-0.541016	-0.704102
-49.86	-0.119202	-0.0281677	-0.0405884	-0.0273743	-0.223907	-0.205322	-0.174927	-0.19931	-0.575378	-0.693146
-49.76	-0.10907	-0.0110168	-0.0570068	-0.0656433	-0.219208	-0.234253	-0.184326	-0.222748	-0.581635	-0.62442
-49.66	-0.102814	-0.0227356	-0.0687256	-0.0867615	-0.204376	-0.242065	-0.184326	-0.234467	-0.562897	-0.565826
-49.56	-0.101257	-0.0305481	-0.0898132	-0.109406	-0.189545	-0.240479	-0.189026	-0.242279	-0.509766	-0.541595
-49.46	-0.0895386	-0.0422668	-0.0882568	-0.118774	-0.173126	-0.233459	-0.179626	-0.225861	-0.47226	-0.483795
-49.36	-0.0981445	-0.0805359	-0.111694	-0.16098	-0.177032	-0.242065	-0.173401	-0.212585	-0.466003	-0.475983
-49.26	-0.129395	-0.108673	-0.127319	-0.186737	-0.180939	-0.248291	-0.164795	-0.214142	-0.462891	-0.476776
-49.16	-0.174683	-0.161774	-0.150757	-0.207825	-0.212189	-0.264709	-0.171814	-0.225861	-0.481628	-0.469727
-49.06	-0.219208	-0.186768	-0.157776	-0.240631	-0.222321	-0.268616	-0.167908	-0.233673	-0.477722	-0.472076
-48.96	-0.257507	-0.229767	-0.175781	-0.25943	-0.237976	-0.28894	-0.182007	-0.255585	-0.476196	-0.479889
-48.86	-0.29422	-0.241486	-0.189819	-0.273468	-0.242645	-0.284241	-0.188232	-0.26181	-0.485535	-0.483795
-48.76	-0.320007	-0.268036	-0.192932	-0.284393	-0.207489	-0.274841	-0.152283	-0.264923	-0.488647	-0.479095
-48.66	-0.339539	-0.284454	-0.190613	-0.282837	-0.209076	-0.265503	-0.133545	-0.258698	-0.478516	-0.479095
-48.56	-0.352051	-0.275848	-0.224976	-0.284393	-0.220001	-0.268616	-0.128845	-0.23291	-0.479309	-0.488495
-48.46	-0.378601	-0.255524	-0.221863	-0.273468	-0.216095	-0.269409	-0.114014	-0.219635	-0.505066	-0.455658
-48.36	-0.39502	-0.225861	-0.228882	-0.250824	-0.201263	-0.240479	-0.0983887	-0.195404	-0.501953	-0.412689
-48.26	-0.394226	-0.20163	-0.221069	-0.226593	-0.188751	-0.220947	-0.0640259	-0.171173	-0.437897	-0.365814
-48.16	-0.358276	-0.19693	-0.189026	-0.217194	-0.162964	-0.189697	-0.0350952	-0.147736	-0.363647	-0.293945
-48.06	-0.340332	-0.213348	-0.191406	-0.216461	-0.14267	-0.183472	-0.0351257	-0.149323	-0.323059	-0.226776
-47.96	-0.330933	-0.247711	-0.215576	-0.216431	-0.141876	-0.181885	-0.0319824	-0.151642	-0.27771	-0.196289
-47.86	-0.30127	-0.23288	-0.196838	-0.188324	-0.136414	-0.167053	-0.015564	-0.139923	-0.231628	-0.15097
-47.76	-0.283264	-0.228973	-0.173401	-0.178131	-0.122345	-0.158447	-0.00305176	-0.119598	-0.164429	-0.100189
-47.66	-0.289551	-0.244598	-0.178894	-0.164886	-0.118439	-0.174866	-0.0132446	-0.137604	-0.130096	-0.0814514
-47.56	-0.268433	-0.221161	-0.149963	-0.139862	-0.0950012	-0.160034	-0.00152588	-0.121185	-0.0917969	-0.0220642
-47.46	-0.26532	-0.205536	-0.123413	-0.117218	-0.0942078	-0.142822	0.00396729	-0.108673	-0.066803	0.00527954
-47.36	-0.253601	-0.189117	-0.103882	-0.120331	-0.07547	-0.124084	0.0422363	-0.0907288	-0.0183716	0.0357361
-47.26	-0.26062	-0.176605	-0.102295	-0.1008	-0.0871887	-0.119385	0.0586548	-0.0797729	0.000396729	0.013092
-47.16	-0.253601	-0.186798	-0.0921631	-0.0890808	-0.0856323	-0.0951843	0.0711365	-0.0625916	-0.00195313	0.0177612
-47.06	-0.248901	-0.184448	-0.0952759	-0.105499	-0.102814	-0.0811157	0.0805054	-0.0657043	-0.0566406	0.0310364
-46.96	-0.219208	-0.167236	-0.0898132	-0.0953369	-0.10437	-0.0553284	0.0883484	-0.0680542	-0.0464783	0.0591736
-46.86	-0.214539	-0.143036	-0.0796509	-0.0539246	-0.0871887	-0.0217285	0.0930176	-0.0555725	-0.0121155	0.0896301
-46.76	-0.206726	-0.115692	-0.0765381	-0.0343933	-0.066864	0.000915527	0.0930176	-0.0696106	0.0292969	0.118561
-46.66	-0.19812	-0.0914612	-0.0484009	-0.0273743	-0.0481262	0.024353	0.0852051	-0.0704041	0.0574341	0.129486
-46.56	-0.187988	-0.0531921	-0.0218506	0.00387573	-0.0246887	0.0477905	0.0969238	-0.063385	0.0714722	0.12088
-46.46	-0.177795	-0.0359802	-0.00933838	0.0210876	-0.00827026	0.0493774	0.0852051	-0.0735168	0.0613403	0.102936
-46.36	-0.151245	-0.00241089	0.0219116	0.0624695	0.011261	0.0516968	0.0773926	-0.0735168	0.0644531	0.110748
-46.26	-0.141113	0.0022583	0.055481	0.0937195	0.0205994	0.0352783	0.0609741	-0.0680847	0.0558472	0.0700989
-46.16	-0.143433	0.0124207	0.0726929	0.110138	-0.000457764	0.0282593	0.0344238	-0.0735168	0.0371094	0.0700989
-46.06	-0.144226	0.0171204	0.0914307	0.0999451	-0.0223694	0.0110474	0.0187988	-0.0907288	0.0128784	0.0388489
-45.96	-0.148132	0.0140076	0.0671997	0.0663757	-0.0520325	-0.0178223	0.00708008	-0.114166	-0.0136719	0.00759888
-45.86	-0.136414	0.00930786	0.0437622	0.039032	-0.0832825	-0.0272217	-0.0124512	-0.117279	-0.0300903	-0.0267639
-45.76	-0.139526	0.0124207	0.0258179	0.0155945	-0.109833	-0.029541	-0.0358887	-0.145416	-0.0418091	-0.0666199
-45.66	-0.144226	0.0140076	-0.00622559	-0.00473022	-0.127045	-0.0428467	-0.0593262	-0.163361	-0.0675659	-0.0923767
-45.56	-0.136414	0.0210266	-0.0304565	-0.0312805	-0.134064	-0.0615845	-0.0710449	-0.16806	-0.0917969	-0.100983
-45.46	-0.120026	0.0241394	-0.0656128	-0.047699	-0.126251	-0.0701904	-0.0648193	-0.17276	-0.09729	-0.0861511
-45.36	-0.0965576	0.00149536	-0.0640259	-0.0531311	-0.109833	-0.0803223	-0.062439	-0.167267	-0.0784912	-0.0915833
-45.26	-0.083313	-0.0219421	-0.0491943	-0.0516052	-0.104401	-0.0654907	-0.0640259	-0.152435	-0.0582275	-0.0791321
-45.16	-0.0926514	-0.0180359	-0.0374756	-0.0398865	-0.114532	-0.0584717	-0.0507202	-0.145416	-0.0636597	-0.0736389
-45.06	-0.116089	-0.0180359	-0.0327759	-0.0265808	-0.117645	-0.0599976	-0.0554199	-0.13913	-0.0628662	-0.0572205
-44.96	-0.11377	-0.0266418	-0.015625	-0.0398865	-0.114532	-0.0631714	-0.0624695	-0.125885	-0.0465088	-0.0502014
-44.86	-0.131714	-0.0203552	-0.0327759	-0.0461121	-0.110626	-0.0475159	-0.0390015	-0.109467	-0.0355225	-0.033783
-44.76	-0.117676	-0.0149231	-0.0343628	-0.054718	-0.114532	-0.0428467	-0.0335693	-0.101654	-0.0300903	-0.0158386
-44.66	-0.137207	-0.0391541	-0.0656128	-0.0672302	-0.123932	-0.0631714	-0.0523071	-0.0985413	-0.0418091	-0.0205383
-44.56	-0.13562	-0.0563049	-0.0593262	-0.0695496	-0.112946	-0.060791	-0.0460205	-0.0899353	-0.0285034	-0.0290833
-44.46	-0.141907	-0.0610046	-0.0625	-0.0742493	-0.11142	-0.0459595	-0.0405884	-0.0985413	-0.0300903	-0.0400696
-44.36	-0.13092	-0.0281677	-0.0366821	-0.0625305	-0.0738831	-0.022522	-0.0163574	-0.0774231	-0.0136719	-0.0290833
-44.26	-0.134094	-0.0313416	-0.0335693	-0.0664368	-0.0536194	-0.0194092	-0.00463867	-0.0821228	-0.0253906	-0.0400696
-44.16	-0.134827	-0.0367737	-0.0202637	-0.0578308	-0.0473328	-0.0178223	-0.00775146	-0.0735168	-0.0332031	-0.0486145
-44.06	-0.125488	-0.0180359	-0.0078125	-0.047699	-0.0403137	-0.0108032	-0.00231934	-0.0711975	-0.0410156	-0.0392761
-43.96	-0.10437	-0.0227356	0.00628662	-0.0312805	-0.028595	-0.0108032	-0.0124512	-0.0586853	-0.0410156	-0.0267639
-43.86	-0.114563	-0.0172729	0.0195313	-0.047699	-0.0372009	-0.0194092	-0.0358887	-0.0672913	-0.0496216	-0.0322571
-43.76	-0.124695	-0.0266418	0.00939941	-0.0695496	-0.0567322	-0.0342407	-0.0601196	-0.0704041	-0.0613403	-0.0423889
-43.66	-0.108276	-0.0133362	0.00628662	-0.0656433	-0.0816956	-0.022522	-0.0702515	-0.0704041	-0.0597534	-0.0455017
-43.56	-0.101257	-0.0149231	-0.00311279	-0.0750427	-0.100494	-0.0389404	-0.0796509	-0.0751038	-0.0691528	-0.0627136
-43.46	-0.101257	-0.0297546	-0.0210571	-0.0781555	-0.110626	-0.0420532	-0.0944824	-0.0899353	-0.0792847	-0.0728455
-43.36	-0.101257	-0.0492859	-0.0343628	-0.0898743	-0.122345	-0.0490723	-0.0944824	-0.104767	-0.0808716	-0.0775452
-43.26	-0.112976	-0.0610046	-0.0366821	-0.101593	-0.126251	-0.053772	-0.106201	-0.118073	-0.0878906	-0.0892639
-43.16	-0.105164	-0.0563049	-0.0413818	-0.0937805	-0.121552	-0.060791	-0.101501	-0.111786	-0.0831909	-0.0845642
-43.06	-0.0934448	-0.0492859	-0.0491943	-0.0820618	-0.109833	-0.053772	-0.0944824	-0.109467	-0.0761719	-0.0697327
-42.96	-0.0895386	-0.0422668	-0.0343628	-0.0750427	-0.0957947	-0.0545654	-0.0796509	-0.102448	-0.0808716	-0.0627136
-42.86	-0.105164	-0.0445862	-0.0202637	-0.0890808	-0.0950012	-0.0615845	-0.0819702	-0.104767	-0.0831909	-0.0619202
-42.76	-0.105164	-0.0445862	-0.0179443	-0.0937805	-0.0950012	-0.0733032	-0.0749512	-0.106354	-0.0910034	-0.0572205
-42.66	-0.0981445	-0.0422668	-0.0273438	-0.0984802	-0.102814	-0.085022	-0.0796509	-0.094635	-0.108215	-0.0549011
-42.56	-0.0887451	-0.0344543	-0.0296631	-0.0890808	-0.102814	-0.0733032	-0.0749512	-0.0899353	-0.100403	-0.0502014
-42.46	-0.0817261	-0.0414734	-0.0413818	-0.0820618	-0.102814	-0.0733032	-0.0632324	-0.0899353	-0.0988159	-0.0580139
-42.36	-0.0731201	-0.0328674	-0.0444946	-0.0898743	-0.113739	-0.076416	-0.0663452	-0.104767	-0.103516	-0.0611267
-42.26	-0.0778198	-0.0492859	-0.0523071	-0.0898743	-0.115326	-0.069397	-0.0710449	-0.109467	-0.0957031	-0.0658264
-42.16	-0.0825195	-0.0492859	-0.0664063	-0.094574	-0.127045	-0.0787964	-0.0757446	-0.114166	-0.108215	-0.0705261
-42.06	-0.0770264	-0.0445862	-0.0710449	-0.0968933	-0.129364	-0.0881348	-0.078064	-0.111786	-0.105835	-0.0728455
-41.96	-0.0778198	-0.0453796	-0.0570068	-0.0898743	-0.122345	-0.0842285	-0.0632324	-0.0977478	-0.0917969	-0.0658264
-41.86	-0.0731201	-0.0422668	-0.0452881	-0.0898743	-0.105927	-0.0858154	-0.0632324	-0.0977478	-0.0917969	-0.0580139
-41.76	-0.0629883	-0.0297546	-0.046875	-0.0984802	-0.0848694	-0.0780029	-0.0648193	-0.094635	-0.0886841	-0.0549011
-41.66	-0.0551758	-0.0344543	-0.0491943	-0.0937805	-0.07547	-0.0733032	-0.0507202	-0.0899353	-0.0839844	-0.0502014
-41.56	-0.0574951	-0.0414734	-0.0491943	-0.0937805	-0.07547	-0.076416	-0.0554199	-0.0782166	-0.0839844	-0.0502014
-41.46	-0.0504761	-0.0445862	-0.0491943	-0.0937805	-0.0832825	-0.0928345	-0.0437012	-0.0782166	-0.0839844	-0.0384827
-41.36	-0.0551758	-0.0461731	-0.053894	-0.0937805	-0.07547	-0.0928345	-0.0405884	-0.0751038	-0.0839844	-0.0384827
-41.26	-0.0621948	-0.0414734	-0.0609131	-0.0820618	-0.0785828	-0.0928345	-0.0358887	-0.0821228	-0.0839844	-0.0384827
-41.16	-0.0574951	-0.0445862	-0.0640259	-0.0820618	-0.0832825	-0.0975342	-0.0194702	-0.0821228	-0.0839844	-0.0306702
-41.06	-0.0504761	-0.0461731	-0.0687256	-0.0773621	-0.0832825	-0.0998535	-0.0288696	-0.0735168	-0.0839844	-0.0431824
-40.96	-0.0504761	-0.0414734	-0.0804443	-0.0820618	-0.0879822	-0.0889282	-0.0390015	-0.0751038	-0.0839844	-0.0455017
-40.86	-0.059082	-0.0484924	-0.0968628	-0.0937805	-0.10672	-0.112366	-0.0484009	-0.0969543	-0.0957031	-0.0619202
-40.76	-0.0426636	-0.0375671	-0.103088	-0.0820618	-0.098114	-0.105347	-0.0437012	-0.0782166	-0.0886841	-0.0502014
-40.66	-0.0348511	-0.0414734	-0.104675	-0.0625305	-0.0950012	-0.107666	-0.0280762	-0.0751038	-0.0800781	-0.0306702
-40.56	-0.0231323	-0.0297546	-0.103088	-0.047699	-0.0879822	-0.112366	-0.0210571	-0.0704041	-0.0683594	-0.0189514
-40.46	-0.0215454	-0.0250549	-0.0999756	-0.054718	-0.0903015	-0.112366	-0.0233765	-0.0727234	-0.0636597	-0.0142517
-40.36	-0.00439453	-0.0180359	-0.0999756	-0.0461121	-0.0879822	-0.112366	-0.0194702	-0.0586853	-0.0519409	-0.0236511
-40.26	-0.0145264	-0.0297546	-0.107788	-0.0672302	-0.098114	-0.124084	-0.0405884	-0.0704041	-0.0566406	-0.0423889
-40.16	-0.0114136	-0.0219421	-0.111694	-0.0586243	-0.0871887	-0.116272	-0.0397949	-0.0672913	-0.0488281	-0.0298767
-40.06	0.0112305	-0.0071106	-0.0968628	-0.032074	-0.0723572	-0.0897217	-0.0249634	-0.04776	-0.0339966	-0.00491333
-39.96	0.0128174	-0.0102234	-0.0952759	-0.0335999	-0.0707703	-0.0834351	-0.0186768	-0.0383606	-0.0292969	0.00137329
-39.86	0.0229492	0.00228882	-0.0804443	-0.023468	-0.0559387	-0.0615845	0.00317383	-0.0235291	-0.00976563	0.0209045
-39.76	0.0159302	0.00930786	-0.0726318	-0.0156555	-0.0528259	-0.0506592	0.00317383	-0.0188293	-0.00506592	0.0310364
-39.66	0.0159302	0.00460815	-0.0726318	-0.0156555	-0.0481262	-0.053772	0.00317383	-0.0118103	0.00195313	0.0404358
-39.56	0.0245361	-0.00552368	-0.0640259	-0.0187683	-0.051239	-0.0490723	0.0117798	-0.0227356	0.00195313	0.044342
-39.46	0.0284424	-0.00161743	-0.0523071	-0.016449	-0.0473328	-0.0420532	0.0117798	-0.00479126	0.0183716	0.0513611
-39.36	0.0268555	0.00540161	-0.0335693	-0.00704956	-0.0403137	-0.0373535	0.0219116	0.00460815	0.0175781	0.0560608
-39.26	0.00341797	-0.00790405	-0.0617065	-0.016449	-0.0567322	-0.0467529	0.0101929	-0.0126038	0.00585938	0.0388489
-39.16	-0.0114136	-0.0102234	-0.0570068	-0.023468	-0.0559387	-0.0506592	0.00317383	-0.0266418	0.00897217	0.0349426
-39.06	-0.0114136	-0.00241089	-0.0570068	-0.023468	-0.051239	-0.0490723	0.00787354	-0.01651	0.0136719	0.0396423
-38.96	-0.00360107	-0.00241089	-0.0570068	-0.032074	-0.04422	-0.0420532	0.00708008	-0.0118103	0.00665283	0.0326233
-38.86	-0.00360107	-0.00241089	-0.053894	-0.0226746	-0.04422	-0.0420532	0.0101929	-0.0149231	0.00585938	0.0396423
-38.76	-0.00360107	-0.00241089	-0.0444946	-0.0156555	-0.0520325	-0.0420532	0.00317383	-0.00790405	0.00585938	0.0396423
-38.66	-0.00201416	-0.00552368	-0.0374756	-0.0140686	-0.0520325	-0.045166	6.10352e-05	-0.0110168	0.00274658	0.0365295
-38.56	0.00341797	-0.0133362	-0.0491943	-0.00863647	-0.0520325	-0.0498657	-0.00463867	-0.0274353	0.00115967	0.0318298
-38.46	-0.00830078	-0.0227356	-0.0656128	-0.00863647	-0.0637512	-0.0780029	-0.0163574	-0.0438538	-0.0105591	0.0185242
-38.36	-0.0184326	-0.0266418	-0.0679321	-0.0226746	-0.07547	-0.0701904	-0.0163574	-0.04776	-0.0128784	0.0162048
-38.26	-0.00830078	-0.0219421	-0.0726318	-0.0156555	-0.0723572	-0.0772095	-0.0280762	-0.0383606	-0.00585938	0.0162048
-38.16	-0.0200195	-0.0219421	-0.0742188	-0.0172424	-0.0723572	-0.0819092	-0.0327759	-0.0360413	-0.0222778	0.0162048
-38.06	-0.0223389	-0.0336609	-0.0843506	-0.0273743	-0.0793762	-0.0842285	-0.0444946	-0.0430603	-0.0261841	0.0162048
-37.96	-0.0184326	-0.0367737	-0.0827637	-0.0257874	-0.082489	-0.0803223	-0.0429077	-0.0461731	-0.0198975	0.013092
-37.86	-0.0309448	-0.0414734	-0.0804443	-0.023468	-0.0871887	-0.085022	-0.0593262	-0.0508728	-0.0175781	0.00839233
-37.76	-0.0161133	-0.0250549	-0.0687256	-0.0117493	-0.0707703	-0.0733032	-0.0476074	-0.0391541	-0.0105591	0.0122986
-37.66	-0.00671387	-0.0180359	-0.0578003	-0.00863647	-0.0637512	-0.0733032	-0.0476074	-0.0391541	-0.00585938	0.0154114
-37.56	-0.0161133	-0.0196228	-0.0656128	-0.0203552	-0.0684509	-0.0733032	-0.0476074	-0.040741	-0.00585938	0.0154114
-37.46	-0.0231323	-0.0219421	-0.0679321	-0.0273743	-0.0723572	-0.0733032	-0.0476074	-0.0383606	-0.00585938	0.013092
-37.36	-0.0262451	-0.0367737	-0.0640259	-0.0257874	-0.0707703	-0.0733032	-0.0507202	-0.0391541	-0.00897217	0.0169983
-37.26	-0.0309448	-0.0414734	-0.0687256	-0.023468	-0.0785828	-0.0733032	-0.0507202	-0.0461731	-0.0253906	0.000579834
-37.16	-0.0309448	-0.0297546	-0.0640259	-0.023468	-0.0715637	-0.0733032	-0.0437012	-0.0391541	-0.0206909	0.000579834
-37.06	-0.027832	-0.0297546	-0.0687256	-0.023468	-0.0715637	-0.0686035	-0.0405884	-0.0391541	-0.0136719	0.000579834
-36.96	-0.027832	-0.0461731	-0.0734253	-0.0281677	-0.0762634	-0.0662842	-0.0405884	-0.0555725	-0.0152588	0.000579834
-36.86	-0.0465698	-0.0367737	-0.0773315	-0.0351868	-0.0801697	-0.0811157	-0.0476074	-0.0625916	-0.0175781	0.000579834
-36.76	-0.0418701	-0.0414734	-0.0726318	-0.0382996	-0.07547	-0.0733032	-0.0429077	-0.0578918	-0.0253906	0.000579834
-36.66	-0.0348511	-0.0266418	-0.0757446	-0.0312805	-0.0871887	-0.0780029	-0.0358887	-0.0508728	-0.0253906	-0.00802612
-36.56	-0.0348511	-0.0336609	-0.0656128	-0.0312805	-0.0871887	-0.0733032	-0.0358887	-0.0508728	-0.0206909	-0.00332642
-36.46	-0.0348511	-0.0336609	-0.0609131	-0.0312805	-0.082489	-0.0733032	-0.0327759	-0.04776	-0.0136719	-0.00332642
-36.36	-0.0348511	-0.0219421	-0.0609131	-0.0281677	-0.0832825	-0.085022	-0.0280762	-0.0430603	-0.0105591	-0.00332642
-36.26	-0.0379639	-0.0367737	-0.0757446	-0.0265808	-0.0863953	-0.0834351	-0.0390015	-0.0461731	-0.00897217	-0.0142517
-36.16	-0.0426636	-0.0414734	-0.0757446	-0.0312805	-0.098114	-0.0811157	-0.0437012	-0.0508728	-0.0253906	-0.0189514
-36.06	-0.0426636	-0.0414734	-0.0734253	-0.047699	-0.0957947	-0.0858154	-0.0484009	-0.0555725	-0.0253906	-0.0189514
-35.96	-0.0426636	-0.0461731	-0.0804443	-0.0500183	-0.0997009	-0.0928345	-0.0671387	-0.0625916	-0.0300903	-0.0189514
-35.86	-0.0426636	-0.0484924	-0.0882568	-0.0429993	-0.0950012	-0.0928345	-0.062439	-0.0625916	-0.0324097	-0.0189514
-35.76	-0.0309448	-0.0375671	-0.0734253	-0.0312805	-0.0832825	-0.0889282	-0.0437012	-0.0508728	-0.0136719	-0.00723267
-35.66	-0.0309448	-0.0297546	-0.0687256	-0.0312805	-0.0832825	-0.0889282	-0.0437012	-0.0586853	-0.0253906	0.000579834
-35.56	-0.0340576	-0.0297546	-0.0671387	-0.0312805	-0.0816956	-0.0889282	-0.0437012	-0.0570984	-0.0285034	-0.00253296
-35.46	-0.027832	-0.0102234	-0.0570068	-0.023468	-0.0715637	-0.0928345	-0.0358887	-0.0469666	-0.0222778	-0.00723267
-35.36	-0.027832	-0.0149231	-0.0617065	-0.0281677	-0.0762634	-0.0928345	-0.0358887	-0.0516663	-0.0222778	-0.00411987
-35.26	-0.0348511	-0.0219421	-0.0804443	-0.0351868	-0.0832825	-0.0928345	-0.0358887	-0.0586853	-0.0292969	-0.00802612
-35.16	-0.0348511	-0.0219421	-0.0804443	-0.0351868	-0.0801697	-0.0928345	-0.0358887	-0.0586853	-0.0324097	-0.0111389
-35.06	-0.0348511	-0.0172424	-0.0773315	-0.0351868	-0.07547	-0.0928345	-0.0405884	-0.0586853	-0.0253906	-0.0111389
-34.96	-0.0301514	-0.0102234	-0.0726318	-0.0351868	-0.0871887	-0.0928345	-0.0358887	-0.0555725	-0.0371094	-0.0111389
-34.86	-0.0309448	-0.0102234	-0.0726318	-0.0351868	-0.0707703	-0.0928345	-0.0476074	-0.0508728	-0.0371094	-0.0228577
-34.76	-0.0356445	-0.0149231	-0.0773315	-0.0351868	-0.0801697	-0.0975342	-0.0523071	-0.0555725	-0.0418091	-0.0275574
-34.66	-0.0426636	-0.0188293	-0.0796509	-0.0351868	-0.0871887	-0.0998535	-0.0546265	-0.0625916	-0.0488281	-0.0345764
-34.56	-0.0457764	-0.0289612	-0.0835571	-0.0382996	-0.098114	-0.0959473	-0.0507202	-0.0657043	-0.0597534	-0.0376892
-34.46	-0.059082	-0.0336609	-0.0882568	-0.0398865	-0.102814	-0.100647	-0.0554199	-0.0657043	-0.0644531	-0.0423889
-34.36	-0.0543823	-0.0336609	-0.0882568	-0.0351868	-0.102814	-0.100647	-0.0671387	-0.0586853	-0.0714722	-0.0423889
-34.26	-0.0426636	-0.0219421	-0.0718384	-0.0187683	-0.0879822	-0.0889282	-0.0632324	-0.0469666	-0.0527344	-0.0306702
-34.16	-0.0379639	-0.0172424	-0.0617065	-0.0117493	-0.0832825	-0.0889282	-0.0585327	-0.0586853	-0.0527344	-0.0306702
-34.06	-0.0504761	-0.0219421	-0.0687256	-0.023468	-0.0950012	-0.100647	-0.0632324	-0.0704041	-0.0644531	-0.0423889
-33.96	-0.0504761	-0.0219421	-0.0757446	-0.023468	-0.0903015	-0.100647	-0.0632324	-0.0672913	-0.0722656	-0.0423889
-33.86	-0.0387573	-0.0102234	-0.0570068	-0.0117493	-0.0715637	-0.0889282	-0.0515137	-0.0508728	-0.0574341	-0.0306702
-33.76	-0.043457	-0.00320435	-0.0617065	-0.016449	-0.0762634	-0.0936279	-0.0562134	-0.0555725	-0.0691528	-0.0353699
-33.66	-0.0504761	-0.0219421	-0.0804443	-0.0117493	-0.0950012	-0.0975342	-0.0749512	-0.0657043	-0.0761719	-0.0376892
-33.56	-0.0504761	-0.0102234	-0.0773315	-0.0117493	-0.0832825	-0.0928345	-0.0601196	-0.0586853	-0.0761719	-0.0353699
-33.46	-0.0504761	-0.0102234	-0.0804443	-0.0117493	-0.0950012	-0.0928345	-0.0671387	-0.0586853	-0.0761719	-0.0502014
-33.36	-0.0535889	-0.0133362	-0.0788574	-0.00704956	-0.0934143	-0.0959473	-0.0702515	-0.0735168	-0.0792847	-0.040802
-33.26	-0.052063	-0.0149231	-0.085144	-0.00552368	-0.0762634	-0.0975342	-0.0718384	-0.0751038	-0.0808716	-0.0431824
-33.16	-0.0348511	-0.0141296	-0.069519	0.0116882	-0.07547	-0.085022	-0.0593262	-0.0625916	-0.0636597	-0.0306702
-33.06	-0.0348511	-0.0141296	-0.0648193	0.00857544	-0.0723572	-0.085022	-0.0593262	-0.0625916	-0.0566406	-0.0306702
-32.96	-0.0496826	-0.0172424	-0.0679321	0.000762939	-0.0590515	-0.0834351	-0.062439	-0.0657043	-0.0597534	-0.033783
-32.86	-0.0496826	-0.0219421	-0.0757446	-0.00393677	-0.0637512	-0.0811157	-0.0671387	-0.0704041	-0.0613403	-0.0384827
-32.76	-0.0426636	-0.0297546	-0.0687256	-0.00393677	-0.0637512	-0.0811157	-0.062439	-0.0704041	-0.0566406	-0.0384827
-32.66	-0.0426636	-0.0219421	-0.0687256	-0.00393677	-0.07547	-0.0811157	-0.0554199	-0.0672913	-0.0566406	-0.0384827
-32.56	-0.0309448	-0.0102234	-0.0687256	0.00778198	-0.0637512	-0.0662842	-0.0437012	-0.0508728	-0.0449219	-0.0267639
-32.46	-0.0356445	-0.0180359	-0.0687256	0.00308228	-0.0684509	-0.0662842	-0.0484009	-0.0555725	-0.0496216	-0.0314636
-32.36	-0.0504761	-0.0180359	-0.0656128	-0.00393677	-0.0637512	-0.085022	-0.0523071	-0.0704041	-0.0566406	-0.0384827
-32.26	-0.0457764	-0.0180359	-0.0609131	-0.00393677	-0.0637512	-0.085022	-0.0476074	-0.0704041	-0.0566406	-0.0384827
-32.16	-0.0356445	-0.0180359	-0.0609131	-0.00393677	-0.0590515	-0.085022	-0.0554199	-0.0704041	-0.0566406	-0.0384827
-32.06	-0.0504761	-0.0149231	-0.0687256	-0.000823975	-0.0520325	-0.0803223	-0.0507202	-0.0657043	-0.0683594	-0.0353699
-31.96	-0.0488892	-0.0133362	-0.0718384	0.000762939	-0.0551453	-0.076416	-0.046814	-0.0735168	-0.0792847	-0.033783
-31.86	-0.0465698	-0.0297546	-0.0835571	-0.00393677	-0.059845	-0.0811157	-0.0515137	-0.0782166	-0.0839844	-0.0384827
-31.76	-0.0551758	-0.0297546	-0.0765381	-0.00393677	-0.0715637	-0.0811157	-0.0484009	-0.0735168	-0.0839844	-0.0502014
-31.66	-0.0504761	-0.0297546	-0.0882568	-0.00393677	-0.0715637	-0.0889282	-0.0437012	-0.0664978	-0.0839844	-0.0455017
-31.56	-0.0551758	-0.0422668	-0.0898438	-0.00863647	-0.0840759	-0.0905151	-0.0484009	-0.0711975	-0.100403	-0.0431824
-31.46	-0.0621948	-0.0414734	-0.0921631	-0.0109558	-0.091095	-0.0928345	-0.0507202	-0.0782166	-0.102722	-0.0502014
-31.36	-0.0496826	-0.0336609	-0.0921631	0.00387573	-0.0801697	-0.085022	-0.0476074	-0.0672913	-0.0878906	-0.0423889
-31.26	-0.0504761	-0.0336609	-0.0921631	0.00387573	-0.0676575	-0.085022	-0.0476074	-0.0625916	-0.0878906	-0.0423889
-31.16	-0.0504761	-0.0336609	-0.0921631	0.00387573	-0.0676575	-0.0803223	-0.0476074	-0.0625916	-0.0878906	-0.0423889
-31.06	-0.0418701	-0.0250549	-0.0788574	0.0171814	-0.0590515	-0.0646973	-0.0390015	-0.0539856	-0.0792847	-0.033783
-30.96	-0.0582886	-0.0180359	-0.0765381	0.014801	-0.0715637	-0.069397	-0.0437012	-0.0586853	-0.0839844	-0.0384827
-30.86	-0.0598755	-0.0344543	-0.0929565	0.00778198	-0.0715637	-0.0740967	-0.0562134	-0.0586853	-0.0886841	-0.0431824
-30.76	-0.0621948	-0.0367737	-0.0999756	0.0108948	-0.0715637	-0.0811157	-0.0632324	-0.0586853	-0.103516	-0.0502014
-30.66	-0.0621948	-0.0344543	-0.0968628	0.0155945	-0.0715637	-0.0811157	-0.0601196	-0.0672913	-0.103516	-0.0470886
-30.56	-0.0668945	-0.0414734	-0.0921631	0.0108948	-0.0731506	-0.0858154	-0.0601196	-0.0672913	-0.108215	-0.0353699
-30.46	-0.0692139	-0.0461731	-0.0968628	0.00387573	-0.07547	-0.0928345	-0.0671387	-0.0743103	-0.115234	-0.0423889
-30.36	-0.0770264	-0.0516052	-0.102295	0.000762939	-0.0785828	-0.0928345	-0.0702515	-0.0774231	-0.118347	-0.0455017
-30.26	-0.0739136	-0.0414734	-0.0921631	0.00387573	-0.07547	-0.085022	-0.0671387	-0.0743103	-0.126953	-0.0423889
-30.16	-0.0739136	-0.0492859	-0.0999756	0.00387573	-0.07547	-0.0803223	-0.062439	-0.0821228	-0.126953	-0.0423889
-30.06	-0.0817261	-0.0414734	-0.0921631	0.00857544	-0.07547	-0.085022	-0.0554199	-0.0743103	-0.126953	-0.0376892
-29.96	-0.0668945	-0.0344543	-0.0882568	0.0273132	-0.0637512	-0.0733032	-0.0484009	-0.0657043	-0.119934	-0.0189514
-29.86	-0.0739136	-0.0414734	-0.0968628	0.0155945	-0.07547	-0.0686035	-0.0671387	-0.0704041	-0.126953	-0.0306702
-29.76	-0.0621948	-0.0344543	-0.085144	0.0257263	-0.0684509	-0.0662842	-0.0554199	-0.063385	-0.115234	-0.0236511
-29.66	-0.0739136	-0.0531921	-0.110901	0.00387573	-0.0942078	-0.085022	-0.0788574	-0.0821228	-0.126953	-0.0423889
-29.56	-0.0856323	-0.0484924	-0.103882	0.00387573	-0.0871887	-0.085022	-0.0788574	-0.0821228	-0.138672	-0.0423889
-29.46	-0.0856323	-0.0531921	-0.0991821	-0.00784302	-0.0871887	-0.085022	-0.0788574	-0.0821228	-0.138672	-0.0541077
-29.36	-0.0825195	-0.0531921	-0.0921631	-0.00784302	-0.0871887	-0.0819092	-0.0788574	-0.0821228	-0.138672	-0.0541077
-29.26	-0.0692139	-0.0414734	-0.0773315	0.00387573	-0.07547	-0.0654907	-0.0671387	-0.0704041	-0.12384	-0.0376892
-29.16	-0.0621948	-0.0414734	-0.0804443	0.00857544	-0.07547	-0.0654907	-0.0671387	-0.0821228	-0.107422	-0.0306702
-29.06	-0.0653076	-0.0445862	-0.0788574	0.00466919	-0.0785828	-0.0686035	-0.0702515	-0.0852356	-0.122253	-0.033783
-28.96	-0.0700073	-0.0492859	-0.0765381	0.0108948	-0.0832825	-0.0733032	-0.0749512	-0.0868225	-0.126953	-0.0353699
-28.86	-0.074707	-0.0617981	-0.0812378	0.00308228	-0.0879822	-0.0733032	-0.0874634	-0.0868225	-0.131653	-0.0353699
-28.76	-0.0653076	-0.0570984	-0.0882568	0.000762939	-0.0832825	-0.0615845	-0.078064	-0.0821228	-0.126953	-0.0384827
-28.66	-0.0700073	-0.0570984	-0.085144	0.00778198	-0.0832825	-0.069397	-0.0827637	-0.0821228	-0.130066	-0.0306702
-28.56	-0.0700073	-0.0570984	-0.0804443	0.00778198	-0.0832825	-0.0662842	-0.0827637	-0.0774231	-0.123047	-0.0259705
-28.46	-0.0700073	-0.0570984	-0.0804443	0.00778198	-0.0832825	-0.0733032	-0.0796509	-0.0782166	-0.123047	-0.0236511
-28.36	-0.0778198	-0.0570984	-0.0913696	0.00466919	-0.0832825	-0.076416	-0.078064	-0.0735168	-0.12616	-0.0368958
-28.26	-0.0778198	-0.0570984	-0.0913696	-3.05176e-05	-0.091095	-0.0811157	-0.0827637	-0.0860291	-0.12616	-0.0267639
-28.16	-0.0825195	-0.0617981	-0.0890503	-0.00473022	-0.0957947	-0.0811157	-0.0827637	-0.0907288	-0.12384	-0.0314636
-28.06	-0.0848389	-0.0758362	-0.104675	-0.0203552	-0.098114	-0.0889282	-0.0827637	-0.094635	-0.142578	-0.0384827
-27.96	-0.0817261	-0.0610046	-0.0921631	-0.00784302	-0.0832825	-0.0811157	-0.0749512	-0.0821228	-0.131653	-0.0275574
-27.86	-0.0817261	-0.0610046	-0.0921631	-0.0109558	-0.0950012	-0.0928345	-0.0866699	-0.0821228	-0.126953	-0.0306702
-27.76	-0.083313	-0.0657043	-0.108582	-0.00863647	-0.0997009	-0.0944214	-0.0882568	-0.0868225	-0.143372	-0.0275574
-27.66	-0.0856323	-0.0727234	-0.110901	-0.0156555	-0.10672	-0.0967407	-0.0983887	-0.0891418	-0.150391	-0.0423889
-27.56	-0.0887451	-0.0711365	-0.106995	-0.0257874	-0.112946	-0.0951538	-0.0968018	-0.0774231	-0.148804	-0.0455017
-27.46	-0.0848389	-0.0570984	-0.107788	-0.0195618	-0.0989075	-0.0811157	-0.0827637	-0.0704041	-0.134766	-0.033783
-27.36	-0.0778198	-0.0649109	-0.107788	-0.0195618	-0.107513	-0.0928345	-0.0827637	-0.0704041	-0.142578	-0.0267639
-27.26	-0.0864258	-0.0649109	-0.104675	-0.016449	-0.102814	-0.0897217	-0.0913696	-0.0657043	-0.139465	-0.0267639
-27.16	-0.0864258	-0.0782166	-0.104675	-0.016449	-0.107513	-0.0975342	-0.0913696	-0.063385	-0.139465	-0.0314636
-27.06	-0.0965576	-0.0836487	-0.114807	-0.0382996	-0.117645	-0.107666	-0.101501	-0.0735168	-0.149597	-0.0415955
-26.96	-0.0965576	-0.0883484	-0.114807	-0.0429993	-0.134064	-0.112366	-0.101501	-0.0860291	-0.154297	-0.0462952
-26.86	-0.0817261	-0.0758362	-0.111694	-0.0304871	-0.121552	-0.111572	-0.0944824	-0.0751038	-0.146484	-0.0384827
-26.76	-0.0864258	-0.0735168	-0.116394	-0.0359802	-0.116119	-0.109253	-0.0991821	-0.0751038	-0.146484	-0.0400696
-26.66	-0.105164	-0.0774231	-0.123413	-0.0398865	-0.126251	-0.116272	-0.101501	-0.0821228	-0.146484	-0.0423889
-26.56	-0.105164	-0.0844421	-0.118713	-0.0304871	-0.121552	-0.119385	-0.106201	-0.0821228	-0.146484	-0.049408
-26.46	-0.102051	-0.0844421	-0.111694	-0.0351868	-0.119232	-0.112366	-0.106201	-0.0774231	-0.146484	-0.0423889
-26.36	-0.0957642	-0.0875549	-0.111694	-0.0351868	-0.136383	-0.124084	-0.109314	-0.0735168	-0.146484	-0.0455017
-26.26	-0.101257	-0.0875549	-0.106995	-0.0351868	-0.130951	-0.124084	-0.110901	-0.0782166	-0.146484	-0.0502014
-26.16	-0.105957	-0.0930481	-0.104675	-0.0351868	-0.126251	-0.117065	-0.110901	-0.0829163	-0.146484	-0.0627136
-26.06	-0.112976	-0.0969543	-0.108582	-0.0351868	-0.126251	-0.135803	-0.11792	-0.0899353	-0.146484	-0.0697327
-25.96	-0.0965576	-0.0805359	-0.0999756	-0.023468	-0.122345	-0.119385	-0.114014	-0.0751038	-0.134766	-0.0697327
-25.86	-0.0926514	-0.078949	-0.0983887	-0.0296936	-0.122345	-0.115479	-0.117126	-0.0852356	-0.137878	-0.0611267
-25.76	-0.102051	-0.0813293	-0.100769	-0.032074	-0.122345	-0.124878	-0.126526	-0.094635	-0.147278	-0.0705261
-25.66	-0.101257	-0.0805359	-0.0968628	-0.0281677	-0.126251	-0.120972	-0.125732	-0.0938416	-0.146484	-0.0666199
-25.56	-0.0981445	-0.0774231	-0.0921631	-0.023468	-0.126251	-0.116272	-0.125732	-0.0938416	-0.146484	-0.0619202
-25.46	-0.0934448	-0.0844421	-0.0921631	-0.0304871	-0.129364	-0.124084	-0.125732	-0.0891418	-0.146484	-0.0619202
-25.36	-0.0981445	-0.0844421	-0.103882	-0.0281677	-0.123932	-0.128784	-0.130432	-0.094635	-0.148071	-0.0666199
-25.26	-0.105164	-0.0922546	-0.103882	-0.032074	-0.126251	-0.135803	-0.137451	-0.101654	-0.150391	-0.0853577
-25.16	-0.0965576	-0.0906677	-0.0905762	-0.0187683	-0.129364	-0.127197	-0.128845	-0.0930481	-0.141785	-0.072052
-25.06	-0.0965576	-0.0852356	-0.0882568	-0.023468	-0.134064	-0.143616	-0.133545	-0.0977478	-0.158203	-0.0697327
-24.96	-0.0895386	-0.0805359	-0.0734253	-0.023468	-0.134064	-0.143616	-0.145264	-0.0977478	-0.153503	-0.0697327
-24.86	-0.101257	-0.0758362	-0.0687256	-0.023468	-0.129364	-0.138916	-0.145264	-0.0977478	-0.134766	-0.0697327
-24.76	-0.0895386	-0.0617981	-0.0523071	-0.0117493	-0.122345	-0.120178	-0.133545	-0.0860291	-0.123047	-0.0580139
-24.66	-0.105957	-0.0735168	-0.0585938	-0.0351868	-0.138763	-0.136597	-0.149963	-0.0993347	-0.151184	-0.0697327
-24.56	-0.0895386	-0.0688171	-0.0609131	-0.023468	-0.141876	-0.139709	-0.140564	-0.0899353	-0.146484	-0.0697327
-24.46	-0.0926514	-0.0719299	-0.0640259	-0.0343933	-0.141876	-0.142822	-0.136658	-0.0930481	-0.149597	-0.0728455
-24.36	-0.0973511	-0.0766296	-0.0687256	-0.039093	-0.137177	-0.159241	-0.141357	-0.0977478	-0.154297	-0.0822449
-24.26	-0.0942383	-0.0688171	-0.0656128	-0.0359802	-0.127045	-0.156128	-0.135132	-0.0899353	-0.146484	-0.0744324
-24.16	-0.101257	-0.0688171	-0.0726318	-0.0398865	-0.134064	-0.163147	-0.137451	-0.101654	-0.146484	-0.0931702
-24.06	-0.101257	-0.0688171	-0.0726318	-0.0351868	-0.134064	-0.163147	-0.145264	-0.101654	-0.143372	-0.100983
-23.96	-0.0981445	-0.0805359	-0.0679321	-0.0351868	-0.130951	-0.163147	-0.145264	-0.0969543	-0.138672	-0.096283
-23.86	-0.0934448	-0.0805359	-0.0609131	-0.0351868	-0.126251	-0.174866	-0.152283	-0.094635	-0.126953	-0.0861511
-23.76	-0.0887451	-0.0774231	-0.0609131	-0.0422058	-0.126251	-0.171753	-0.145264	-0.0899353	-0.126953	-0.0814514
-23.66	-0.0817261	-0.0680237	-0.0609131	-0.0351868	-0.13327	-0.167053	-0.145264	-0.0899353	-0.126953	-0.0767517
-23.56	-0.0848389	-0.0523987	-0.0523071	-0.0265808	-0.117645	-0.16156	-0.136658	-0.0766296	-0.113647	-0.0611267
-23.46	-0.0895386	-0.0570984	-0.0570068	-0.0281677	-0.130157	-0.159241	-0.126526	-0.0711975	-0.123047	-0.0658264
-23.36	-0.0942383	-0.0617981	-0.0664063	-0.0281677	-0.130157	-0.170959	-0.121826	-0.063385	-0.116028	-0.0627136
-23.26	-0.101257	-0.0657043	-0.0687256	-0.0382996	-0.127045	-0.16394	-0.121826	-0.0704041	-0.108215	-0.0697327
-23.16	-0.101257	-0.0610046	-0.0687256	-0.0312805	-0.122345	-0.170959	-0.121826	-0.0704041	-0.103516	-0.0697327
-23.06	-0.10907	-0.0680237	-0.0687256	-0.0312805	-0.117645	-0.170959	-0.121826	-0.0704041	-0.103516	-0.0666199
-22.96	-0.105957	-0.0688171	-0.0640259	-0.023468	-0.107513	-0.163147	-0.114014	-0.0704041	-0.0957031	-0.0619202
-22.86	-0.0965576	-0.0688171	-0.0491943	-0.0312805	-0.102814	-0.167847	-0.114014	-0.0735168	-0.0957031	-0.0572205
-22.76	-0.0895386	-0.0641174	-0.0460815	-0.0359802	-0.098114	-0.163147	-0.118713	-0.0751038	-0.0957031	-0.0502014
-22.66	-0.0895386	-0.0539856	-0.0366821	-0.0429993	-0.091095	-0.174866	-0.125732	-0.0586853	-0.0957031	-0.0627136
-22.56	-0.0770264	-0.0336609	-0.0101318	-0.0382996	-0.0801697	-0.167053	-0.106201	-0.0625916	-0.0878906	-0.065033
-22.46	-0.0700073	-0.032074	-0.0132446	-0.0429993	-0.0785828	-0.158447	-0.109314	-0.0539856	-0.0910034	-0.0728455
-22.36	-0.074707	-0.0227356	-0.0179443	-0.0594177	-0.0879822	-0.163147	-0.118713	-0.063385	-0.103516	-0.0869446
-22.26	-0.0770264	-0.0414734	-0.0179443	-0.0695496	-0.0934143	-0.170959	-0.128845	-0.0735168	-0.103516	-0.104095
-22.16	-0.0700073	-0.0180359	-0.00622559	-0.0625305	-0.091095	-0.16626	-0.121826	-0.0664978	-0.0949097	-0.0970764
-22.06	-0.0700073	-0.0133362	-0.00622559	-0.0656433	-0.0793762	-0.152222	-0.121826	-0.0664978	-0.0996094	-0.0970764
-21.96	-0.0700073	-0.00631714	-0.00152588	-0.0555115	-0.0762634	-0.159241	-0.121826	-0.0664978	-0.0917969	-0.100189
-21.86	-0.0817261	-0.0180359	-0.00622559	-0.0656433	-0.0832825	-0.174072	-0.133545	-0.0704041	-0.108215	-0.116608
-21.76	-0.0864258	-0.0391541	-0.0109253	-0.0672302	-0.0879822	-0.175659	-0.130432	-0.0751038	-0.116028	-0.121307
-21.66	-0.0934448	-0.0563049	-0.0101318	-0.0742493	-0.098114	-0.182678	-0.140564	-0.0821228	-0.134766	-0.128326
-21.56	-0.0934448	-0.0610046	-0.0148315	-0.0742493	-0.0950012	-0.182678	-0.145264	-0.0821228	-0.131653	-0.133026
-21.46	-0.0934448	-0.0492859	-0.0101318	-0.0742493	-0.0950012	-0.182678	-0.133545	-0.0821228	-0.138672	-0.140045
-21.36	-0.0934448	-0.0422668	-0.0179443	-0.078949	-0.0997009	-0.175659	-0.133545	-0.0821228	-0.126953	-0.135345
-21.26	-0.0934448	-0.0492859	-0.0265503	-0.0890808	-0.109833	-0.182678	-0.133545	-0.0821228	-0.126953	-0.147858
-21.16	-0.0887451	-0.0445862	-0.0397949	-0.0890808	-0.117645	-0.170166	-0.128845	-0.0657043	-0.125366	-0.135345
-21.06	-0.0817261	-0.0297546	-0.03125	-0.078949	-0.119232	-0.151428	-0.110901	-0.0555725	-0.119934	-0.113495
-20.96	-0.0700073	-0.0250549	-0.0288696	-0.0742493	-0.102814	-0.146729	-0.101501	-0.0492859	-0.107422	-0.104095
-20.86	-0.0700073	-0.0180359	-0.0218506	-0.0742493	-0.102814	-0.139709	-0.0827637	-0.0438538	-0.107422	-0.0892639
-20.76	-0.074707	-0.0227356	-0.0132446	-0.0742493	-0.105927	-0.139709	-0.0874634	-0.0508728	-0.107422	-0.0775452
-20.66	-0.0817261	-0.0297546	-0.022644	-0.0625305	-0.110626	-0.144409	-0.0866699	-0.0391541	-0.0988159	-0.0705261
-20.56	-0.0739136	-0.0149231	-0.0265503	-0.0625305	-0.112213	-0.140503	-0.0866699	-0.0360413	-0.100403	-0.0666199
-20.46	-0.0739136	-0.0102234	-0.0218506	-0.0625305	-0.10672	-0.131897	-0.0749512	-0.0313416	-0.0957031	-0.0666199
-20.36	-0.0668945	-0.0149231	-0.0132446	-0.0625305	-0.11142	-0.135803	-0.0632324	-0.0313416	-0.0808716	-0.0767517
-20.26	-0.0692139	-0.0203552	-0.0179443	-0.0625305	-0.113739	-0.127197	-0.0585327	-0.0188293	-0.0831909	-0.0814514
-20.16	-0.0731201	-0.0180359	-0.0210571	-0.0656433	-0.102814	-0.139709	-0.0593262	-0.0196228	-0.0722656	-0.080658
-20.06	-0.0778198	-0.0227356	-0.0257568	-0.0750427	-0.105927	-0.13269	-0.0593262	-0.00790405	-0.0675659	-0.0853577
-19.96	-0.074707	-0.0149231	-0.015625	-0.0672302	-0.107513	-0.136597	-0.0531006	0.0038147	-0.0574341	-0.0791321
-19.86	-0.0582886	-0.0133362	-0.0179443	-0.070343	-0.091095	-0.127197	-0.0585327	0.0116272	-0.0496216	-0.0845642
-19.76	-0.0574951	-0.0219421	-0.0218506	-0.0773621	-0.098114	-0.138916	-0.0632324	-9.15527e-05	-0.0597534	-0.0892639
-19.66	-0.0504761	-0.0102234	-0.0218506	-0.0750427	-0.0879822	-0.124878	-0.0554199	-0.00479126	-0.0605469	-0.0845642
-19.56	-0.0504761	-0.0250549	-0.0218506	-0.0968933	-0.109833	-0.143616	-0.0718384	-0.0266418	-0.0886841	-0.0939636
-19.46	-0.0473633	-0.0149231	-0.0218506	-0.0906677	-0.11142	-0.143616	-0.0718384	-0.01651	-0.112122	-0.10257
-19.36	-0.0348511	-0.00241089	-0.00933838	-0.0695496	-0.0950012	-0.135803	-0.069458	-0.0118103	-0.107422	-0.108002
-19.26	-0.0426636	-0.0102234	-0.0101318	-0.0672302	-0.0950012	-0.143616	-0.0632324	-0.0149231	-0.123047	-0.123627
-19.16	-0.0379639	-0.00552368	0.00158691	-0.0609436	-0.0863953	-0.13031	-0.0554199	-0.0227356	-0.125366	-0.123627
-19.06	-0.0239258	-0.00320435	0.00158691	-0.0602112	-0.0957947	-0.129578	-0.0405884	-0.0290222	-0.112915	-0.118195
-18.96	-0.0309448	-0.00320435	-0.00311279	-0.0594177	-0.107513	-0.124084	-0.0390015	-0.0274353	-0.110535	-0.123627
-18.86	-0.0457764	-0.0125427	-0.0171509	-0.0648499	-0.141083	-0.135803	-0.0437012	-0.0508728	-0.115234	-0.115814
-18.76	-0.052063	-0.0149231	-0.00701904	-0.0563049	-0.150482	-0.124084	-0.0374756	-0.04776	-0.104309	-0.110382
-18.66	-0.0574951	-0.0227356	-0.0265503	-0.0578308	-0.161407	-0.120178	-0.0507202	-0.0625916	-0.107422	-0.108795
-18.56	-0.0621948	-0.0281677	-0.0202637	-0.0508118	-0.168427	-0.120178	-0.0390015	-0.0492859	-0.0910034	-0.104095
-18.46	-0.0621948	-0.00790405	-0.022644	-0.0429993	-0.154388	-0.112366	-0.0452881	-0.0368347	-0.0855713	-0.0939636
-18.36	-0.0621948	-0.0250549	-0.0296631	-0.0429993	-0.168427	-0.119385	-0.0507202	-0.0383606	-0.0980225	-0.096283
-18.26	-0.0700073	-0.0266418	-0.0374756	-0.0382996	-0.158295	-0.0975342	-0.0554199	-0.0313416	-0.0839844	-0.0892639
-18.16	-0.0786133	-0.0383606	-0.0413818	-0.0328674	-0.150482	-0.109253	-0.0476074	-0.0282288	-0.0808716	-0.0861511
-18.06	-0.0887451	-0.032074	-0.0413818	-0.0304871	-0.13327	-0.114685	-0.0429077	-0.0266418	-0.0636597	-0.0736389
-17.96	-0.0895386	-0.0289612	-0.0491943	-0.0312805	-0.137177	-0.108459	-0.0437012	-0.0344543	-0.0597534	-0.0767517
-17.86	-0.0942383	-0.039917	-0.0343628	-0.023468	-0.127045	-0.0975342	-0.0288696	-0.0243225	-0.0379028	-0.0580139
-17.76	-0.0895386	-0.0445862	-0.0327759	-0.016449	-0.114532	-0.0811157	-0.0241699	-0.0243225	-0.0379028	-0.0580139
-17.66	-0.0965576	-0.0578918	-0.038269	-0.0156555	-0.10672	-0.085022	-0.0210571	-0.0383606	-0.0410156	-0.0619202
-17.56	-0.0817261	-0.0445862	-0.0335693	-0.00393677	-0.0950012	-0.0733032	-0.0194702	-0.0274353	-0.0324097	-0.0423889
-17.46	-0.0700073	-0.0367737	-0.0202637	0.00857544	-0.0903015	-0.0733032	-0.0116577	-0.0344543	-0.0324097	-0.0423889
-17.36	-0.059082	-0.0266418	-0.0148315	0.0187073	-0.0801697	-0.0701904	0.00549316	-0.0290222	-0.0152588	-0.0392761
-17.26	-0.0379639	-0.0172424	0.00238037	0.0367126	-0.0738831	-0.060791	0.0125732	-0.0297546	-0.0128784	-0.0298767
-17.16	-0.0231323	0.00149536	0.0140991	0.039032	-0.066864	-0.0490723	0.0195923	-0.0274353	-0.0128784	-0.0212708
-17.06	-0.0114136	-0.0102234	0.0211182	0.0468445	-0.0520325	-0.045166	0.0383301	-0.0305481	-0.00897217	-0.0189514
-16.96	-0.0231323	-0.0250549	0.00469971	0.0351257	-0.0567322	-0.0615845	0.0219116	-0.0438538	-0.0300903	-0.0306702
-16.86	-0.0153198	-0.0344543	-0.00231934	0.0437317	-0.0637512	-0.0615845	0.0117798	-0.0508728	-0.0449219	-0.0306702
-16.76	-0.0231323	-0.0492859	-0.00152588	0.0265198	-0.0715637	-0.069397	0.00708008	-0.063385	-0.0480347	-0.0384827
-16.66	-0.0262451	-0.0406799	-0.0109253	0.0195007	-0.0645447	-0.0740967	0.0140991	-0.0735168	-0.0527344	-0.0384827
-16.56	-0.0309448	-0.0453796	-0.00622559	0.0226135	-0.0715637	-0.076416	0.00396729	-0.0782166	-0.0605469	-0.0384827
-16.46	-0.027832	-0.0422668	0.00158691	0.0202942	-0.0590515	-0.0662842	0.0101929	-0.0704041	-0.0527344	-0.0353699
-16.36	-0.0317383	-0.0461731	0.00158691	0.030426	-0.0606384	-0.0701904	0.0148926	-0.0602722	-0.0465088	-0.0275574
-16.26	-0.0301514	-0.0461731	0.00158691	0.0351257	-0.0559387	-0.0654907	0.0148926	-0.0625916	-0.0488281	-0.0228577
-16.16	-0.0301514	-0.0516052	0.00158691	0.0351257	-0.051239	-0.0529785	0.0195923	-0.0578918	-0.0441284	-0.018158
-16.06	-0.0161133	-0.0414734	0.00158691	0.0468445	-0.04422	-0.0459595	0.0266113	-0.0508728	-0.0324097	-0.0111389
-15.96	-0.027832	-0.0461731	-0.00311279	0.0468445	-0.0536194	-0.0506592	0.0219116	-0.0555725	-0.0300903	-0.0158386
-15.86	-0.0231323	-0.0461731	0.00939941	0.0468445	-0.0559387	-0.0459595	0.0266113	-0.0461731	-0.0253906	-0.0111389
-15.76	-0.00982666	-0.0367737	0.00628662	0.0515442	-0.051239	-0.0365601	0.0344238	-0.0344543	-0.0206909	-0.00643921
-15.66	-0.0192261	-0.0297546	0.00860596	0.0538635	-0.04422	-0.022522	0.0461426	-0.0274353	-0.0136719	0.000579834
-15.56	-0.0239258	-0.0297546	0.00939941	0.0468445	-0.0395203	-0.022522	0.0461426	-0.0243225	-0.0136719	0.00527954
-15.46	-0.0145264	-0.0297546	0.00939941	0.0468445	-0.0325012	-0.022522	0.0461426	-0.0196228	-0.0214844	0.0122986
-15.36	-0.0161133	-0.0258484	-0.00231934	0.0429382	-0.0293884	-0.0358276	0.0375366	-0.0282288	-0.0300903	-0.00802612
-15.26	-0.00830078	-0.0141296	-0.00231934	0.054657	-0.0332947	-0.038147	0.0422363	-0.0235291	-0.0222778	-0.00332642
-15.16	-0.0153198	-0.0188293	-0.00231934	0.054657	-0.028595	-0.038147	0.0422363	-0.0352478	-0.0292969	-0.0111389
-15.06	-0.0153198	-0.00942993	-0.00231934	0.054657	-0.028595	-0.0412598	0.0422363	-0.0235291	-0.0292969	-0.0111389
-14.96	-0.0153198	-0.00241089	-0.0101318	0.054657	-0.028595	-0.0342407	0.0422363	-0.0352478	-0.0245972	-0.00802612
-14.86	-0.0106201	-0.00241089	-0.0101318	0.054657	-0.028595	-0.0311279	0.0500488	-0.0352478	-0.0292969	-0.00332642
-14.76	-0.00830078	-0.00241089	-0.00231934	0.054657	-0.028595	-0.038147	0.0547485	-0.0352478	-0.0292969	-0.00332642
-14.66	-0.00360107	-0.00241089	-0.00231934	0.054657	-0.028595	-0.0334473	0.0539551	-0.0305481	-0.0339966	0.00137329
-14.56	-0.00671387	-0.00552368	-0.00231934	0.0515442	-0.0317078	-0.029541	0.0508423	-0.0344543	-0.0324097	-0.00643921
-14.46	-0.00830078	-0.0071106	0.000793457	0.0499573	-0.028595	-0.0311279	0.0492554	-0.0360413	-0.0339966	-0.00491333
-14.36	-0.0114136	-0.0219421	-0.00231934	0.0468445	-0.01297	-0.029541	0.0461426	-0.0391541	-0.0324097	-0.00332642
-14.26	-0.00360107	-0.0219421	-0.00231934	0.0468445	-0.0246887	-0.022522	0.0492554	-0.0391541	-0.0253906	-0.00643921
-14.16	-0.00360107	-0.0141296	0.0101929	0.0468445	-0.000457764	-0.022522	0.0500488	-0.0266418	-0.0175781	0.00839233
-14.06	0.00109863	-0.00473022	0.0219116	0.0515442	0.0143738	-0.00689697	0.0547485	-0.0149231	-0.0214844	0.00137329
-13.96	0.0198364	0.0132141	0.0406494	0.0585632	0.0378113	0.0165405	0.0734863	0.0038147	-0.00585938	0.0201111
-13.86	0.0198364	0.0085144	0.0359497	0.0569763	0.0213928	0.0118408	0.0609741	-0.00949097	-0.00585938	0.0154114
-13.76	0.0198364	0.00460815	0.0258179	0.054657	0.0143738	0.00952148	0.0539551	-0.0118103	-0.00585938	0.00839233
-13.66	0.0198364	0.00930786	0.0328369	0.0476379	0.0143738	0.0165405	0.0422363	-0.0118103	-0.0175781	0.013092
-13.56	0.0276489	0.0140076	0.0328369	0.0468445	0.0143738	0.0165405	0.046936	-0.0118103	-0.0175781	0.0201111
-13.46	0.0354614	0.0288391	0.0289307	0.054657	0.0221863	0.0274658	0.0617676	-0.0039978	-0.00506592	0.0279236
-13.36	0.0323486	0.0171204	0.0258179	0.0515442	0.0237732	0.0290527	0.0586548	-0.0071106	-0.00115967	0.0248108
-13.26	0.0393677	0.0288391	0.0359497	0.0468445	0.0378113	0.0282593	0.0578613	-9.15527e-05	0.00897217	0.0349426
-13.16	0.0393677	0.0335388	0.0406494	0.0499573	0.0409241	0.0282593	0.0578613	0.00460815	0.0136719	0.0396423
-13.06	0.0393677	0.0405579	0.0453491	0.054657	0.0456238	0.032959	0.0578613	0.0038147	0.0136719	0.0318298
-12.96	0.0393677	0.0358582	0.0406494	0.054657	0.0378113	0.039978	0.0578613	0.0038147	0.0136719	0.0318298
-12.86	0.034668	0.0358582	0.0359497	0.0421448	0.0378113	0.0352783	0.0562744	0.00222778	0.00897217	0.0318298
-12.76	0.0276489	0.0288391	0.024231	0.0398254	0.0260925	0.0196533	0.0539551	-9.15527e-05	-0.00585938	0.0318298
-12.66	0.0276489	0.0288391	0.0289307	0.0351257	0.0260925	0.0290527	0.0539551	-9.15527e-05	-0.00115967	0.0318298
-12.56	0.0159302	0.0101013	0.0172119	0.023407	0.0143738	0.024353	0.0305176	-0.0118103	-0.00585938	0.0232239
-12.46	0.0276489	0.0288391	0.0336304	0.0351257	0.0260925	0.0282593	0.0422363	-9.15527e-05	-0.00585938	0.0396423
-12.36	0.0245361	0.0257263	0.0375366	0.0320129	0.0260925	0.0251465	0.0391235	-0.00320435	-0.00897217	0.0248108
-12.26	0.0198364	0.0241394	0.0328369	0.0273132	0.0260925	0.0118408	0.0391235	-0.00320435	-0.0105591	0.0201111
-12.16	0.0198364	0.0288391	0.0328369	0.0273132	0.0143738	0.0165405	0.0383301	0.0038147	-0.00585938	0.0248108
-12.06	0.0198364	0.0335388	0.0359497	0.0273132	0.0190735	0.00872803	0.0383301	0.0038147	0.00585938	0.0318298
-11.96	0.0198364	0.0405579	0.0289307	0.0320129	0.0260925	-0.00299072	0.0266113	0.0038147	0.0105591	0.0318298
-11.86	0.0112305	0.0210266	0.0172119	0.0273132	0.0143738	-0.0100098	0.0180054	-0.00790405	0.00585938	0.0232239
-11.76	0.0159302	0.0210266	0.0219116	0.0195007	0.0143738	-0.00299072	0.0227051	-0.0196228	0.00585938	0.0162048
-11.66	0.0112305	0.00460815	0.024231	0.014801	0.00967407	-0.00769043	0.0180054	-0.0243225	0.00115967	0.0162048
-11.56	0.00891113	0.00698853	0.0219116	0.0155945	0.00265503	-0.0170288	0.015686	-0.0149231	0.00195313	0.0209045
-11.46	0.0159302	0.0210266	0.0289307	0.0273132	0.0143738	0.00012207	0.0274048	-0.00790405	0.0136719	0.0201111
-11.36	0.0112305	0.0163269	0.0195313	0.0226135	0.00967407	0.00012207	0.0297241	-0.00949097	0.00897217	0.0185242
-11.26	0.00421143	0.00930786	0.0172119	0.00387573	0.00735474	-0.00689697	0.0109863	-0.0118103	0.00195313	0.0162048
-11.16	0.00421143	0.000701904	0.0172119	0.00387573	0.0143738	-0.00689697	0.0109863	-0.0071106	0.00976563	0.0209045
-11.06	0.00421143	0.0171204	0.0101929	0.00857544	0.00265503	-0.00689697	0.00317383	-9.15527e-05	0.0144653	0.0162048
-10.96	0.0128174	0.0257263	0.0258179	0.0124817	0.0276794	-0.00610352	0.0117798	0.0085144	0.0300903	0.0248108
-10.86	0.0159302	0.0241394	0.024231	0.0108948	0.0213928	0.00012207	0.0148926	-0.00479126	0.0285034	0.0201111
-10.76	0.0128174	0.00228882	0.0140991	-0.00704956	0.011261	-0.00531006	0.0117798	-0.0149231	0.0183716	0.0169983
-10.66	0.00811768	-0.00241089	0.00939941	-0.0117493	0.00967407	-0.00299072	0.00708008	-0.01651	0.0136719	0.0122986
-10.56	0.00811768	0.00228882	0.00939941	-0.0117493	0.00656128	-0.0108032	0.00708008	-0.0118103	0.0183716	0.00369263
-10.46	0.0198364	0.00930786	0.0140991	-0.023468	0.00656128	-0.00769043	0.0101929	-0.0118103	0.0253906	0.00839233
-10.36	0.00811768	0.00930786	0.0211182	-0.0312805	0.00656128	-0.00299072	0.00317383	-0.0071106	0.0253906	0.013092
-10.26	0.0120239	-0.00320435	0.0133057	-0.0359802	-0.00125122	-0.00299072	-0.00463867	-0.00790405	0.0128784	0.00448608
-10.16	0.0151367	0.00149536	0.0133057	-0.0312805	0.00344849	-0.0108032	-0.00463867	-0.00790405	0.0175781	0.00448608
-10.06	0.0229492	0.00460815	0.0195313	-0.0281677	0.0135803	-0.00769043	-0.00152588	-0.00479126	0.0206909	-0.00100708
-9.96	0.0159302	-0.00241089	0.0172119	-0.0304871	0.00967407	-0.0100098	-0.00854492	-0.0118103	0.0136719	-0.00332642
-9.86	0.0245361	0.00930786	0.0289307	-0.023468	0.0260925	0.00872803	0.00317383	-9.15527e-05	0.0183716	0.00839233
-9.76	0.0229492	-0.00241089	0.0211182	-0.023468	0.0260925	0.00872803	0.00317383	-0.0071106	0.0253906	0.013092
-9.66	0.0276489	-0.00241089	0.0258179	-0.023468	0.0143738	0.00872803	0.00317383	0.00302124	0.0285034	0.0122986
-9.56	0.0229492	-0.00241089	0.0164185	-0.0281677	0.0143738	0.00714111	-0.00933838	-0.00479126	0.0285034	0.00759888
-9.46	0.00421143	-0.00241089	0.00939941	-0.0351868	0.0143738	0.00482178	-0.0163574	-0.0118103	0.0214844	-0.0111389
-9.36	0.00421143	-0.00241089	0.0125122	-0.023468	0.0143738	0.00482178	-0.0116577	-0.0071106	0.0214844	-0.0111389
-9.26	0.00421143	-0.0102234	0.0172119	-0.023468	0.0143738	0.00952148	-0.00463867	-9.15527e-05	0.0214844	-0.00802612
-9.16	0.00109863	-0.0133362	0.0140991	-0.0265808	0.011261	0.0134277	-0.00775146	-0.00320435	0.0183716	-0.0017395
-9.06	-0.00360107	-0.0149231	-0.00231934	-0.0429993	0.00967407	0.00872803	-0.0241699	-0.00479126	0.0136719	-0.0111389
-8.96	0.00109863	-0.0102234	-0.00231934	-0.0398865	0.011261	0.00872803	-0.0241699	-9.15527e-05	0.0136719	-0.0111389
-8.86	0.00811768	-0.0102234	0.00238037	-0.0351868	0.00967407	0.00872803	-0.0241699	-0.0118103	0.0136719	-0.0111389
-8.76	0.000305176	-0.0102234	0.00939941	-0.0351868	0.00656128	0.0118408	-0.0288696	-0.0118103	0.00585938	-0.00802612
-8.66	-0.00128174	-0.0102234	-0.00311279	-0.0398865	0.00656128	0.00012207	-0.0288696	-0.0118103	0.00585938	-0.00802612
-8.56	-0.0153198	-0.0219421	-0.0101318	-0.0469055	0.00186157	-0.00219727	-0.0476074	-0.0118103	0.00585938	-0.0228577
-8.46	-0.0153198	-0.0172424	-0.0101318	-0.0422058	-0.0168762	0.00482178	-0.0476074	-0.0118103	0.00585938	-0.018158
-8.36	-0.0153198	-0.0102234	-0.0101318	-0.0351868	-0.0168762	0.00482178	-0.0476074	-0.00869751	0.00585938	-0.0111389
-8.26	-0.0153198	-0.0071106	-0.0101318	-0.0351868	-0.0168762	0.00482178	-0.0429077	-0.0039978	-0.00585938	-0.0111389
-8.16	-0.0153198	-0.00241089	-0.0101318	-0.0351868	-0.019989	0.00482178	-0.0358887	-0.0118103	-0.00585938	-0.0111389
-8.06	-0.0153198	-0.00241089	-0.00701904	-0.0351868	-0.01297	-0.00299072	-0.0358887	-0.0071106	-0.00585938	-0.0228577
-7.96	-0.0106201	-0.00241089	-0.00231934	-0.0351868	-0.01297	0.00170898	-0.0327759	-9.15527e-05	-0.00585938	-0.018158
-7.86	-0.0145264	-0.00552368	-0.0171509	-0.0351868	-0.0278015	0.00561523	-0.0429077	-9.15527e-05	-0.0175781	-0.0142517
-7.76	-0.0192261	-0.0102234	-0.0218506	-0.0351868	-0.0325012	-0.0108032	-0.0429077	-9.15527e-05	-0.0206909	-0.0267639
-7.66	-0.0161133	-0.0149231	-0.0187378	-0.0398865	-0.0262756	-0.00769043	-0.0327759	0.00302124	-0.019165	-0.0236511
-7.56	-0.0145264	-0.00863647	-0.0171509	-0.0335999	-0.019989	-0.00299072	-0.031189	0.00460815	-0.0128784	-0.0189514
-7.46	-0.0309448	-0.00631714	-0.0296631	-0.0312805	-0.0246887	-0.00299072	-0.0358887	-9.15527e-05	-0.0253906	-0.0189514
-7.36	-0.0262451	-0.00631714	-0.0296631	-0.0312805	-0.0246887	-0.0108032	-0.0405884	-9.15527e-05	-0.0128784	-0.0189514
-7.26	-0.0192261	-0.00631714	-0.0296631	-0.0312805	-0.019989	-0.00610352	-0.0358887	0.00460815	-0.0136719	-0.0189514
-7.16	-0.0192261	-0.0149231	-0.0296631	-0.0382996	-0.01297	0.000915527	-0.031189	-9.15527e-05	-0.0136719	-0.0259705
-7.06	-0.0161133	-0.00552368	-0.0413818	-0.0312805	-0.01297	0.000915527	-0.0358887	-9.15527e-05	-0.0136719	-0.0189514
-6.96	-0.00439453	0.0085144	-0.0343628	-0.0125427	-0.00595093	0.00793457	-0.0288696	0.0116272	-0.00354004	-0.0119324
-6.86	-0.0231323	-0.0110168	-0.0413818	-0.016449	-0.01297	-0.0108032	-0.0358887	0.01474	-0.00585938	-0.0189514
-6.76	-0.0184326	-0.0133362	-0.0413818	-0.0117493	-0.01297	-0.0108032	-0.0437012	0.0194397	-0.00585938	-0.0158386
-6.66	-0.0114136	-0.0180359	-0.0413818	-0.023468	-0.01297	-0.00769043	-0.0390015	0.0194397	-0.00115967	-0.0111389
-6.56	-0.00360107	-0.0102234	-0.0335693	-0.0156555	-0.0168762	0.00482178	-0.0241699	0.0319519	0.0136719	-0.0111389
-6.46	-0.0114136	-0.0102234	-0.0413818	-0.0156555	-0.0168762	0.00482178	-0.0210571	0.0389709	0.00195313	-0.0111389
-6.36	-0.0114136	-0.0102234	-0.0413818	-0.0109558	-0.0121765	-0.00219727	-0.0163574	0.0389709	0.00195313	-0.0111389
-6.26	-0.0114136	-0.0071106	-0.0413818	-0.0117493	-0.00985718	0.00482178	-0.0280762	0.0389709	0.00665283	-0.0111389
-6.16	-0.0145264	-0.00552368	-0.0444946	-0.0117493	-0.019989	0.00170898	-0.031189	0.0358582	0.00274658	-0.0259705
-6.06	-0.027832	-0.0219421	-0.0444946	-0.023468	-0.019989	-0.00769043	-0.0358887	0.0311584	-0.00195313	-0.0259705
-5.96	-0.0231323	-0.0219421	-0.0374756	-0.023468	-0.01297	-0.00299072	-0.0437012	0.0342712	-0.0105591	-0.0189514
-5.86	-0.027832	-0.0266418	-0.0421753	-0.0281677	-0.0254822	-0.00769043	-0.0484009	0.0342712	-0.0105591	-0.0236511
-5.76	-0.0309448	-0.0297546	-0.0491943	-0.023468	-0.0207825	-0.00299072	-0.0437012	0.0358582	-0.00585938	-0.0189514
-5.66	-0.0426636	-0.0414734	-0.0491943	-0.0304871	-0.0293884	-0.0147095	-0.0671387	0.0389709	-0.0175781	-0.0306702
-5.56	-0.0379639	-0.032074	-0.0413818	-0.0187683	-0.0152893	-0.0170288	-0.062439	0.0436707	-0.00115967	-0.0142517
-5.46	-0.0356445	-0.0227356	-0.0460815	-0.0211487	-0.0223694	-0.00769043	-0.0601196	0.0412903	0.00115967	-0.0283508
-5.36	-0.0426636	-0.0266418	-0.0484009	-0.0351868	-0.0364075	-0.022522	-0.062439	0.0272522	-0.0128784	-0.0423889
-5.26	-0.0426636	-0.0219421	-0.0460815	-0.0304871	-0.0364075	-0.0178223	-0.0632324	0.0272522	-0.00274658	-0.0423889
-5.16	-0.0543823	-0.0336609	-0.0531006	-0.0117493	-0.0364075	-0.00769043	-0.0749512	0.0319519	-0.00585938	-0.0376892
-5.06	-0.0543823	-0.0289612	-0.0484009	-0.0117493	-0.0364075	-0.0147095	-0.0632324	0.0389709	-0.00585938	-0.0306702
-4.96	-0.0473633	-0.0149231	-0.0421753	-0.00473022	-0.0293884	-0.00299072	-0.0679321	0.04599	0.00115967	-0.0236511
-4.86	-0.0574951	-0.0219421	-0.0609131	-0.00863647	-0.0364075	-0.0108032	-0.0718384	0.0311584	-0.00585938	-0.0306702
-4.76	-0.0504761	-0.0250549	-0.0609131	-0.0156555	-0.0364075	-0.0108032	-0.0788574	0.0311584	-0.00897217	-0.0306702
-4.66	-0.0621948	-0.0266418	-0.0609131	-0.0156555	-0.0364075	-0.022522	-0.0819702	0.0311584	-0.0136719	-0.0306702
-4.56	-0.0504761	-0.0219421	-0.0609131	-0.0273743	-0.0364075	-0.0303345	-0.0749512	0.0311584	-0.0105591	-0.0306702
-4.46	-0.0621948	-0.0250549	-0.0609131	-0.0351868	-0.0293884	-0.0389404	-0.0749512	0.0389709	-0.0175781	-0.0353699
-4.36	-0.0504761	-0.0297546	-0.0491943	-0.0304871	-0.0364075	-0.0373535	-0.0718384	0.0389709	-0.0175781	-0.0259705
-4.26	-0.0426636	-0.0344543	-0.0491943	-0.0351868	-0.0481262	-0.0420532	-0.0546265	0.0389709	-0.0128784	-0.0236511
-4.16	-0.0426636	-0.0328674	-0.053894	-0.0156555	-0.0278015	-0.053772	-0.0241699	0.0389709	-0.00585938	-0.0423889
-4.06	-0.0700073	-0.0688171	-0.0757446	-0.00863647	-0.04422	-0.0584717	-0.0358887	0.01474	-0.0253906	-0.0423889
-3.96	-0.0817261	-0.0610046	-0.0999756	-0.00784302	-0.0332947	-0.053772	-0.031189	-0.0039978	-0.0371094	-0.0423889
-3.86	-0.0934448	-0.0500793	-0.123413	-0.00784302	-0.0238953	-0.0576782	-0.0210571	-0.0157166	-0.0371094	-0.0376892
-3.76	-0.112976	-0.0563049	-0.142944	-0.0148621	-0.0364075	-0.0529785	-0.0397949	-0.0039978	-0.0339966	-0.0541077
-3.66	-0.105957	-0.0461731	-0.131226	-0.00393677	-0.0246887	-0.0342407	-0.0358887	0.00772095	-0.0128784	-0.0431824
-3.56	-0.119995	-0.0445862	-0.119507	-0.00393677	-0.0325012	-0.0373535	-0.0358887	0.00460815	-0.00115967	-0.040802
-3.46	-0.0996704	-0.0250549	-0.11792	0.00857544	-0.0270081	-0.0178223	-0.031189	0.0241394	0.00585938	-0.0306702
-3.36	-0.0879822	0.0171204	-0.109375	0.023407	0.0174866	0.0149536	-0.00854492	0.0467834	0.0136719	-0.0228577
-3.26	-0.0723267	0.0530701	-0.0999756	0.0515442	0.0386047	0.048584	0.0227051	0.0827332	0.0175781	-0.00723267
-3.16	-0.059082	0.0757141	-0.0843506	0.0820007	0.0612488	0.0907593	0.0500488	0.112396	0.00897217	0.00369263
-3.06	-0.0426636	0.106964	-0.0609131	0.125763	0.0815735	0.135315	0.0547485	0.113983	0.0183716	0.006073
-2.96	-0.0574951	0.0882263	-0.0593262	0.124969	0.0417175	0.129059	0.0305176	0.0983582	0.00585938	-0.00723267
-2.86	-0.0551758	0.0663147	-0.0585938	0.124176	0.0135803	0.105591	-0.00231934	0.0874023	0.00585938	-0.0119324
-2.76	-0.0653076	0.0366516	-0.0444946	0.0820007	0.0136108	0.0829468	-0.0350952	0.0671082	0.00119019	-0.0345764
-2.66	-0.059082	-0.00320435	-0.0656128	0.0507507	-0.00515747	0.039978	-0.0796509	0.0585022	-0.0128784	-0.0470886
-2.56	-0.0426636	-0.0110168	-0.0687256	0.0382385	-0.00595093	0.0306091	-0.0874634	0.0545959	0.00820923	-0.0267639
-2.46	-0.0574951	-0.0594177	-0.0921631	-3.05176e-05	-0.0231018	-0.0108032	-0.136658	0.0116272	-0.0238037	-0.0502014
-2.36	-0.0895386	-0.0922546	-0.130432	-0.0469055	-0.0527954	-0.0482788	-0.199951	-0.0305481	-0.0378723	-0.0728455
-2.26	-0.105164	-0.0547485	-0.128113	-0.0273743	-0.0840759	-0.0553284	-0.196838	-0.0282288	-0.00665283	-0.0978699
-2.16	-0.0668945	-0.0180359	-0.0656128	0.0226135	-0.0246887	-0.0498657	-0.118713	0.030365	0.0566406	-0.128326
-2.06	0.0245361	-0.0148926	-0.0874634	0.00778198	-0.04422	-0.0779724	-0.132751	0.0733643	0.0527344	-0.0814514
-1.96	0.0151367	-0.00241089	-0.0843506	0.0116882	-0.00906372	-0.060791	-0.12262	0.0702209	0.0527344	-0.0900574
-1.86	0.0120239	-0.00161743	-0.0523071	0.0163879	0.01828	-0.0334473	-0.121033	0.0671082	0.0418091	-0.0923767
-1.76	0.0393677	0.0358582	-0.046875	0.0421448	0.0424805	-0.00848389	-0.0718384	0.0655212	0.0792847	-0.0580139
-1.66	0.019043	0.0561829	-0.0515442	0.054657	0.0417175	-0.0217285	-0.0741577	0.0632019	0.0379028	-0.0470886
-1.56	-0.00906372	0.0819702	-0.0327759	0.0367126	0.0393982	-0.0178223	-0.0577393	0.0124207	-0.00115967	-0.0556641
-1.46	0.0377808	0.106171	-0.0109253	0.0491638	0.0401306	-0.0272217	-0.0366821	0.0428772	0.0128784	-0.0314636
-1.36	0.0128174	0.0913391	-0.0374756	0.0242004	0.00656128	-0.045166	-0.0632324	0.00692749	-0.0410156	-0.0627136
-1.26	0.0206299	0.118683	-0.00231934	0.0273132	0.033905	-0.0420532	-0.0280762	-0.0196228	-0.0613403	-0.0455017
-1.16	0.0581055	0.137421	0.0172119	0.061676	0.0526428	-0.0420532	0.00238037	0.0038147	-0.0332031	-0.0197449
-1.06	-0.000488281	0.0960388	0.071106	0.0281067	0.033905	-0.00689697	-0.0241699	0.0342712	-0.00585938	-0.0158386
-0.960003	-0.00982666	0.11087	0.0219116	0.0187378	0.04953	-0.0342407	-0.0272827	0.0249329	-0.00506592	0.00918579
-0.860001	-0.00595093	0.0983582	-0.0273438	-0.0117493	-0.0106506	-0.0787964	-0.0413818	-0.00244141	-0.0746155	-0.0283508
-0.760002	0.0448303	0.138977	-0.0132751	0.0593262	0.0557861	-0.0498657	0.000823975	0.0670776	-0.0160217	0.0325928
-0.66	0.119812	0.14444	0.024231	0.143707	0.129974	0.0157471	0.177368	0.0920715	0.0480347	0.0779114
-0.560001	-0.00830078	-0.0586548	0.0648804	0.0655823	0.033905	-0.117065	0.237549	-0.063385	-0.0660095	-0.0462952
-0.460003	-0.199707	-0.189911	-0.210938	-0.107849	-0.187988	-0.248322	-0.243713	-0.407928	-0.461334	-0.346313
-0.360001	0.0315552	0.106171	-0.125763	0.00854492	0.04953	-0.286591	-0.239014	-0.124329	-0.0816345	-0.0580139
-0.260002	-0.16922	-0.270355	0.739105	-0.0414124	0.512817	0.857178	0.524292	0.0155334	0.181641	-0.140045
-0.16	0.505005	-0.00320435	0.386749	0.533569	0.562042	1.21887	0.308655	0.267883	0.276947	0.155273
-0.0600014	0.333893	0.52179	-0.342957	0.190582	-0.199707	-0.0905151	-0.21167	-0.142303	-0.177734	0.0857239
0.0399971	-0.120789	-0.129761	-0.320282	-0.234406	-0.112183	-0.148315	-0.267914	-0.212585	0.139465	0.335724
0.139999	-0.0223389	-0.175842	-0.105438	-0.189087	-0.138763	0.185303	-0.0968323	0.0553894	0.541016	1.25995
0.239998	0.0924988	0.185883	0.0836182	0.0562439	0.00189209	0.320465	0.224274	0.609283	1.27307	2.58261
0.34	-0.0153198	0.0913391	0.0328369	-0.103149	-0.0246887	0.245453	0.286774	0.86554	1.82462	3.84357
0.439999	-0.0238953	0.0437012	0.063324	-0.0382996	0.0448608	0.269684	0.460205	1.20538	2.54337	5.33887
0.539997	-0.108276	-0.0383301	0.0266113	0.00701904	0.115936	0.297791	0.667236	1.53195	3.23557	6.83966
0.639996	-0.120789	-0.0422363	0.016449	0.0273132	0.21283	0.399353	0.92038	1.86163	3.96289	8.43341
0.740002	-0.114532	-0.100067	0.0133057	0.0507507	0.201874	0.493103	1.15942	2.19913	4.73553	10.0475
0.84	-0.10437	-0.0812988	0.0375366	0.0585632	0.221405	0.637634	1.33209	2.61633	5.58868	11.735
0.939999	-0.148132	-0.0891418	0.0429993	0.0898132	0.224518	0.718872	1.50943	3.02335	6.39178	13.3318
1.04	-0.0942383	-0.0617981	0.0992432	0.131989	0.307343	0.836853	1.70239	3.50693	7.26367	14.899
1.14	-0.0621948	-0.0406799	0.146912	0.176544	0.389374	0.981384	1.92194	3.9382	8.1004	16.4686
1.24	-0.0582886	-0.0305481	0.161743	0.197632	0.435455	1.08295	2.13129	4.32648	8.88397	18.017
1.34	-0.0340576	-0.0133362	0.224243	0.262482	0.479218	1.20718	2.33911	4.7468	9.72461	19.6139
1.44	-0.020813	0.0155334	0.243774	0.296844	0.533112	1.30951	2.5188	5.15536	10.5793	21.1513
1.54	0.0323486	0.0553894	0.293762	0.378876	0.615936	1.42981	2.74536	5.59677	11.373	22.7115
1.64	0.0541992	0.0569763	0.321106	0.40152	0.690155	1.54309	2.9516	5.98819	12.1301	24.1295
1.74	0.0862427	0.0639954	0.339111	0.433563	0.776093	1.65485	3.1485	6.40225	12.9137	25.5709
1.84	0.122192	0.0913391	0.360962	0.481232	0.870636	1.75092	3.35864	6.80228	13.7176	27.017
1.94	0.130005	0.0874329	0.384399	0.496857	0.912811	1.83765	3.55475	7.18271	14.4746	28.367
2.04	0.131561	0.110077	0.392212	0.514801	0.947174	1.92981	3.77582	7.5546	15.2168	29.6576
2.14	0.10968	0.106171	0.395325	0.530426	0.994049	2.00403	3.9516	7.96005	15.9504	31.1873
2.24	0.117493	0.125702	0.400024	0.546844	1.05264	2.1181	4.13129	8.37411	16.6934	31.9842
2.34	0.121399	0.135101	0.407837	0.574188	1.1011	2.18372	4.30396	8.74991	17.4191	33.2975
2.44	0.101868	0.149139	0.400024	0.589813	1.15735	2.28296	4.47583	9.121	18.1113	34.4225
2.54	0.121399	0.143707	0.431274	0.602325	1.21048	2.37671	4.68677	9.52023	18.8278	35.5123
2.64	0.121399	0.160858	0.435974	0.655426	1.27298	2.49155	4.86646	9.91708	19.5371	36.6529
2.74	0.121399	0.17337	0.457825	0.687469	1.31906	2.57202	5.07037	10.3046	20.248	37.7428
2.84	0.119812	0.168671	0.462524	0.699188	1.35733	2.6759	5.27893	10.6718	20.923	38.7381
2.94	0.138611	0.185089	0.494568	0.731232	1.39407	2.78607	5.44617	11.0624	21.5887	39.8014
3.04	0.162811	0.192902	0.516418	0.777313	1.4386	2.90405	5.62347	11.4608	22.2676	40.8521
3.14	0.168274	0.171783	0.528931	0.826508	1.49484	2.99933	5.79144	11.8468	22.9504	41.8209
3.24	0.165161	0.17807	0.552368	0.852325	1.54953	3.11499	5.97583	12.2226	23.6121	42.8639
3.34	0.139343	0.171783	0.53595	0.878876	1.57217	3.20325	6.16724	12.5507	24.2394	43.824
3.44	0.129211	0.174164	0.53595	0.898407	1.58157	3.29468	6.35474	12.8976	24.8605	44.5318
3.54	0.133911	0.17337	0.56488	0.929657	1.62296	3.39935	6.52972	13.2694	25.5137	45.4061
3.64	0.13623	0.185089	0.579712	0.968719	1.67142	3.49622	6.69928	13.6374	26.1348	46.1764
3.74	0.129211	0.181183	0.587524	0.991364	1.7128	3.57043	6.88129	13.9835	26.7371	46.9935
3.84	0.112793	0.196014	0.594543	1.01559	1.77609	3.66498	7.05865	14.3788	27.3223	47.7732
3.94	0.10968	0.192902	0.59613	1.02731	1.81906	3.7439	7.24066	14.7499	27.8996	48.5006
4.04	0.106567	0.192902	0.619568	1.06326	1.86984	3.82593	7.39771	15.121	28.491	49.174
4.14	0.10968	0.197601	0.617981	1.08981	1.92532	3.91107	7.58209	15.489	29.0496	49.8639
4.24	0.113586	0.20462	0.642212	1.10934	1.96671	3.9931	7.7641	15.8437	29.627	50.5271
4.34	0.108887	0.20694	0.653931	1.12418	1.99094	4.06653	7.90942	16.2101	30.173	51.1451
4.44	0.097168	0.212433	0.657043	1.14841	2.01358	4.12512	8.07739	16.5851	30.7051	51.6873
4.54	0.106567	0.215546	0.666443	1.18747	2.07687	4.19312	8.25708	16.9687	31.259	52.2193
4.64	0.10498	0.212433	0.692993	1.21872	2.14249	4.27356	8.4516	17.3171	31.7949	52.7475
4.74	0.0979614	0.217133	0.696106	1.23434	2.19095	4.35638	8.62115	17.6288	32.3465	53.2381
4.84	0.10968	0.227264	0.720337	1.26559	2.24484	4.46576	8.77191	17.9491	32.8535	53.7506
4.94	0.0979614	0.231964	0.739868	1.28513	2.30264	4.55249	8.95239	18.2647	33.3535	54.231
5.04	0.0932617	0.235077	0.739075	1.31168	2.32687	4.63995	9.12427	18.6046	33.8652	54.7068
5.14	0.0737305	0.235077	0.739868	1.31326	2.36124	4.72748	9.29144	18.9179	34.3457	55.149
5.24	0.0831299	0.239777	0.759399	1.33981	2.405	4.83685	9.47583	19.2468	34.8145	55.6053
5.34	0.0737305	0.244476	0.759399	1.33591	2.46048	4.922	9.64691	19.546	35.2668	56.0248
5.44	0.0682983	0.251495	0.771118	1.35934	2.50656	5.00952	9.8399	19.8757	35.6785	56.3764
5.54	0.065918	0.263214	0.775818	1.37186	2.55423	5.1228	10.0118	20.2155	36.0957	56.7506
5.64	0.0823364	0.278046	0.789856	1.40543	2.60342	5.23138	10.1985	20.5382	36.5371	57.117
5.74	0.0901489	0.282745	0.802368	1.42966	2.65421	5.32904	10.3618	20.8663	36.9598	57.4225
5.84	0.0940552	0.287445	0.818787	1.44919	2.68314	5.45013	10.5461	21.1991	37.3887	57.767
5.94	0.0784302	0.294464	0.805481	1.46872	2.69797	5.52356	10.7227	21.5077	37.798	58.1021
6.04	0.0932617	0.305389	0.8172	1.49606	2.74875	5.59857	10.8782	21.8054	38.2246	58.4373
6.14	0.0948486	0.321808	0.81488	1.52731	2.79092	5.70483	11.0657	22.1093	38.6277	58.731
6.24	0.0901489	0.324921	0.829712	1.54684	2.84641	5.77826	11.2454	22.4054	39.0566	59.0709
6.34	0.100281	0.32962	0.832031	1.57339	2.89719	5.8634	11.4078	22.6944	39.4308	59.324
6.44	0.0831299	0.313202	0.814087	1.57419	2.91983	5.93451	11.5618	22.9812	39.8449	59.5951
6.54	0.0862427	0.322601	0.834412	1.60544	2.96048	6.03607	11.7415	23.2577	40.2402	59.8873
6.64	0.101074	0.341339	0.837524	1.62808	3.00656	6.12592	11.918	23.5343	40.6043	60.0787
6.74	0.0948486	0.336639	0.849243	1.6492	3.05264	6.20795	12.0657	23.8085	40.9629	60.3717
6.84	0.0854492	0.341339	0.856262	1.67575	3.09641	6.29779	12.2289	24.0749	41.334	60.5857
6.94	0.0979614	0.344452	0.868774	1.707	3.14249	6.3681	12.3821	24.3546	41.6902	60.7896
7.04	0.101074	0.353851	0.888306	1.72653	3.19095	6.44623	12.5657	24.6405	42.0137	60.9889
7.14	0.0940552	0.352264	0.893005	1.73746	3.22061	6.52435	12.7219	24.9179	42.3176	61.1881
7.24	0.102661	0.361664	0.907837	1.76169	3.26437	6.6142	12.8657	25.1843	42.6309	61.3678
7.34	0.105774	0.363983	0.922668	1.79294	3.31985	6.71576	13.0188	25.4687	42.9512	61.5428
7.44	0.125305	0.380402	0.935181	1.81247	3.38547	6.79309	13.1907	25.753	43.2762	61.7154
7.54	0.132324	0.383514	0.943787	1.85153	3.41983	6.84467	13.3391	26.0273	43.5754	61.8842
7.64	0.117493	0.380402	0.950806	1.86325	3.45578	6.91498	13.4836	26.3007	43.8027	62.0396
7.74	0.137024	0.377289	0.962524	1.8945	3.50345	7.00171	13.6485	26.5655	44.0723	62.1998
7.84	0.130798	0.384308	0.978943	1.91092	3.53781	7.08685	13.8008	26.8335	44.3356	62.3373
7.94	0.124512	0.380402	0.989075	1.93747	3.58859	7.15717	13.9485	27.0937	44.5879	62.481
8.04	0.129211	0.39212	0.993774	1.96481	3.63467	7.2439	14.1086	27.3515	44.8488	62.6334
8.14	0.140137	0.386627	1.0047	1.97964	3.67453	7.31262	14.2368	27.5882	45.0949	62.7537
8.24	0.153442	0.404633	1.01721	2.00388	3.72531	7.41498	14.4016	27.8358	45.3543	62.8943
8.34	0.144043	0.407745	1.02423	2.03122	3.77139	7.48059	14.554	28.1022	45.623	63.0084
8.44	0.141724	0.416351	1.03363	2.05154	3.80032	7.55249	14.711	28.3445	45.8699	63.1311
8.54	0.148743	0.411652	1.04535	2.05466	3.8511	7.64545	14.8743	28.5819	46.1262	63.2428
8.64	0.148743	0.414764	1.05237	2.07419	3.88547	7.7392	15.0266	28.8273	46.3809	63.3521
8.74	0.166687	0.414764	1.05859	2.09683	3.91513	7.83997	15.2094	29.0733	46.6066	63.4599
8.84	0.158142	0.424164	1.06488	2.11795	3.95737	7.92358	15.3594	29.3327	46.8512	63.5639
8.94	0.160461	0.431183	1.0766	2.12497	3.99875	8.00403	15.5102	29.5671	47.0762	63.6607
9.04	0.163574	0.431183	1.07971	2.1445	4.04092	8.09467	15.6516	29.7929	47.2949	63.7389
9.14	0.168274	0.446014	1.09924	2.15622	4.07376	8.1767	15.804	30.0265	47.5059	63.8287
9.24	0.168274	0.438995	1.10315	2.16794	4.11203	8.24701	15.9805	30.2421	47.7051	63.9076
9.34	0.17688	0.447601	1.12268	2.18747	4.14639	8.33685	16.1118	30.4726	47.8965	63.985
9.44	0.175293	0.453033	1.1297	2.2023	4.18546	8.422	16.2602	30.7015	48.0879	64.0537
9.54	0.179993	0.447601	1.13751	2.22653	4.20108	8.49701	16.3938	30.9147	48.2559	64.1295
9.64	0.183105	0.446014	1.13831	2.25388	4.23312	8.56732	16.5344	31.1358	48.4355	64.192
9.74	0.176086	0.438995	1.15002	2.26559	4.26126	8.63373	16.6829	31.328	48.5988	64.2584
9.84	0.176086	0.446808	1.15472	2.27341	4.29562	8.71576	16.8118	31.5468	48.7832	64.3404
9.94	0.184692	0.455414	1.16956	2.29294	4.34171	8.79858	16.9376	31.7429	48.9434	64.399
10.04	0.179993	0.470245	1.17657	2.31247	4.38547	8.89545	17.0852	31.9491	49.116	64.4646
10.14	0.194824	0.477264	1.20081	2.34372	4.45578	8.9892	17.2454	32.1554	49.3066	64.5475
10.24	0.187805	0.489777	1.22034	2.36716	4.51437	9.06732	17.3743	32.3593	49.4668	64.6146
10.34	0.199524	0.501495	1.23676	2.38669	4.54251	9.14935	17.5344	32.5671	49.6184	64.6725
10.44	0.207336	0.517914	1.25159	2.39139	4.58859	9.2392	17.675	32.7812	49.7754	64.731
10.54	0.207336	0.516327	1.26331	2.40622	4.62766	9.31732	17.8274	32.9679	49.9238	64.8014
10.64	0.204224	0.528839	1.27814	2.42575	4.68155	9.39935	17.9758	33.1601	50.084	64.8404
10.74	0.211243	0.535858	1.27893	2.43747	4.7175	9.47748	18.1165	33.3398	50.2246	64.8943
10.84	0.211243	0.540558	1.29065	2.46872	4.76126	9.57904	18.2407	33.528	50.3652	64.9498
10.94	0.219055	0.545258	1.30548	2.48825	4.79953	9.64935	18.3907	33.7108	50.4988	65.0006
11.04	0.219055	0.535858	1.29846	2.49606	4.84641	9.72748	18.5297	33.8788	50.623	65.0592
11.14	0.226074	0.54837	1.31799	2.52731	4.90421	9.80951	18.6829	34.0937	50.7559	65.11
11.24	0.215149	0.55307	1.31799	2.53513	4.92453	9.89545	18.8118	34.2694	50.8457	65.1342
11.34	0.226868	0.560089	1.32581	2.56638	4.97531	9.97748	18.9719	34.4757	50.9629	65.1685
11.44	0.222168	0.560089	1.33441	2.58591	5.02609	10.0509	19.1125	34.6483	51.084	65.2193
11.54	0.226868	0.574921	1.34924	2.61716	5.05032	10.1259	19.2336	34.828	51.216	65.2537
11.64	0.231567	0.564789	1.36877	2.63669	5.08859	10.1962	19.3743	34.9835	51.3223	65.2975
11.74	0.223755	0.568695	1.37738	2.65311	5.11282	10.2712	19.5079	35.1335	51.4285	65.3334
11.84	0.245605	0.58194	1.39532	2.69449	5.16202	10.3595	19.6672	35.3233	51.5402	65.3943
11.94	0.233887	0.57962	1.40002	2.707	5.19797	10.415	19.8188	35.4765	51.6355	65.4264
12.04	0.23468	0.587433	1.40784	2.73434	5.23233	10.5048	19.9524	35.6562	51.7441	65.4545
12.14	0.243286	0.594452	1.41956	2.75778	5.26437	10.5829	20.0735	35.8163	51.8652	65.5006
12.24	0.250305	0.603851	1.43829	2.78903	5.32217	10.6845	20.2141	35.9804	51.9863	65.5467
12.34	0.250305	0.61087	1.43909	2.81168	5.35422	10.7548	20.3352	36.1483	52.0762	65.5787
12.44	0.253418	0.622589	1.45551	2.83591	5.405	10.8173	20.4758	36.289	52.177	65.61
12.54	0.26593	0.633514	1.47034	2.86325	5.45187	10.9033	20.6125	36.4257	52.291	65.6685
12.64	0.26593	0.642914	1.47815	2.88278	5.49484	10.9736	20.7532	36.578	52.3691	65.7045
12.74	0.274536	0.649933	1.49298	2.90231	5.54172	11.0556	20.8938	36.7265	52.4754	65.7389
12.84	0.277649	0.645233	1.49768	2.8992	5.5925	11.1306	21.0227	36.8866	52.584	65.7537
12.94	0.269836	0.654633	1.5141	2.91092	5.62534	11.2158	21.1259	37.0405	52.6707	65.767
13.04	0.269836	0.654633	1.52112	2.93747	5.66672	11.2978	21.2375	37.1718	52.7559	65.7896
13.14	0.269836	0.661652	1.52582	2.957	5.70578	11.3564	21.3696	37.3007	52.8457	65.8287
13.24	0.269836	0.671783	1.52814	2.97495	5.75186	11.4415	21.518	37.4444	52.8996	65.8506
13.34	0.258118	0.677277	1.54065	2.99216	5.79092	11.4931	21.629	37.5898	52.9871	65.8482
13.44	0.265137	0.685883	1.54767	3.01559	5.82297	11.5634	21.7454	37.7304	53.084	65.8646
13.54	0.27063	0.693695	1.55316	3.03983	5.87845	11.658	21.8712	37.871	53.159	65.8842
13.64	0.284668	0.703033	1.5672	3.06168	5.93155	11.7306	22.0024	38.0343	53.2512	65.9178
13.74	0.277649	0.700714	1.57971	3.082	5.9722	11.8103	22.1243	38.1757	53.3293	65.9334
13.84	0.285461	0.708527	1.58282	3.10544	6.00656	11.8759	22.2407	38.328	53.3926	65.9459
13.94	0.29718	0.715546	1.58752	3.12497	6.03781	11.9462	22.3625	38.4569	53.4629	65.9771
14.04	0.304199	0.724945	1.60394	3.15622	6.08859	12.0283	22.5032	38.5944	53.5449	66.0084
14.14	0.308899	0.731964	1.61096	3.16403	6.13937	12.1064	22.636	38.7421	53.6035	66.0365
14.24	0.304199	0.730377	1.62579	3.19058	6.16904	12.172	22.7407	38.8858	53.6379	66.0467
14.34	0.30188	0.728058	1.63049	3.19528	6.20578	12.2353	22.8547	39.0194	53.7012	66.0592
14.44	0.29718	0.744476	1.63831	3.22263	6.24484	12.3056	22.9446	39.1483	53.752	66.0787
14.54	0.29718	0.739777	1.64532	3.24216	6.28391	12.3954	23.0586	39.2765	53.8027	66.0982
14.64	0.29718	0.746796	1.64612	3.26559	6.32297	12.4775	23.175	39.4179	53.866	66.1295
14.74	0.304199	0.747589	1.65472	3.29294	6.37375	12.5556	23.304	39.5273	53.9238	66.1365
14.84	0.312805	0.764008	1.66565	3.31247	6.41751	12.6454	23.4329	39.6562	53.966	66.1646
14.94	0.312805	0.774139	1.68909	3.332	6.46359	12.7236	23.5344	39.7773	54.0293	66.1764
15.04	0.33313	0.786652	1.72034	3.36325	6.51437	12.8251	23.6633	39.8952	54.084	66.1928
15.14	0.32843	0.795258	1.72345	3.38278	6.54562	12.8954	23.7649	40.0077	54.123	66.2115
15.24	0.33313	0.802277	1.72504	3.41092	6.57687	12.9579	23.8665	40.1257	54.1637	66.2279
15.34	0.335449	0.797577	1.72815	3.42575	6.61594	13.0244	23.9563	40.2108	54.2246	66.2381
15.44	0.32843	0.795258	1.73987	3.44528	6.66202	13.0837	24.0657	40.3273	54.2754	66.2506
15.54	0.336243	0.802277	1.75159	3.46481	6.70578	13.1689	24.2063	40.446	54.3262	66.2701
15.64	0.344849	0.810089	1.7594	3.48434	6.74173	13.2275	24.3235	40.5624	54.3652	66.2896
15.74	0.340149	0.817108	1.77893	3.50388	6.77609	13.2978	24.4446	40.6476	54.3848	66.306
15.84	0.351868	0.814789	1.77582	3.52731	6.82217	13.3681	24.5344	40.7304	54.4309	66.3131
15.94	0.35498	0.821808	1.78595	3.53513	6.86282	13.4189	24.6555	40.8398	54.4746	66.3404
16.04	0.35968	0.828827	1.79535	3.56638	6.90891	13.4892	24.7844	40.9296	54.4941	66.3639
16.14	0.367493	0.82962	1.80237	3.58591	6.95578	13.5673	24.8813	41.039	54.5332	66.3834
16.24	0.362793	0.849152	1.81018	3.60544	6.98703	13.6376	24.9836	41.1288	54.5645	66.4029
16.34	0.367493	0.857758	1.8219	3.63669	7.03781	13.7197	25.0852	41.2304	54.6004	66.4178
16.44	0.367493	0.872589	1.84143	3.66092	7.09641	13.8095	25.1829	41.3398	54.627	66.4303
16.54	0.35968	0.86319	1.84845	3.68277	7.14951	13.8829	25.2922	41.4218	54.6613	66.4451
16.64	0.355774	0.856964	1.84454	3.69528	7.19406	13.9384	25.3625	41.4921	54.6934	66.4498
16.74	0.355774	0.863983	1.84924	3.71481	7.24484	13.997	25.4524	41.5851	54.7246	66.4693
16.84	0.362793	0.868683	1.85706	3.73434	7.28391	14.0673	25.5571	41.6679	54.7637	66.4889
16.94	0.355774	0.873383	1.86877	3.75388	7.32297	14.1454	25.6711	41.7577	54.8145	66.5006
17.04	0.36908	0.885101	1.88129	3.77499	7.37534	14.2205	25.7657	41.8445	54.8613	66.5201
17.14	0.366699	0.882721	1.89221	3.80386	7.40421	14.3048	25.8696	41.9249	54.8879	66.5232
17.24	0.367493	0.873383	1.89221	3.81638	7.44327	14.3564	25.9719	41.9999	54.9168	66.5279
17.34	0.367493	0.868683	1.90002	3.83591	7.46359	14.4462	26.0899	42.0898	54.9551	66.5326
17.44	0.376099	0.872589	1.90863	3.86404	7.50815	14.5017	26.1915	42.1648	54.991	66.5443
17.54	0.374512	0.876495	1.91486	3.87888	7.54562	14.5751	26.3235	42.2382	55.0332	66.5592
17.64	0.375305	0.876495	1.91956	3.88669	7.57687	14.6454	26.4446	42.3007	55.0645	66.5662
17.74	0.387024	0.888214	1.92737	3.90622	7.61594	14.7275	26.5735	42.3788	55.1035	66.5787
17.84	0.383911	0.888214	1.93909	3.91794	7.6503	14.7861	26.675	42.4444	55.1395	66.5834
17.94	0.387024	0.888214	1.93909	3.93277	7.68625	14.8517	26.768	42.5155	55.1855	66.5982
18.04	0.398743	0.89682	1.96252	3.94998	7.73703	14.9119	26.8625	42.6062	55.2363	66.6217
18.14	0.405762	0.906952	1.97034	3.98044	7.76358	14.997	26.9493	42.6913	55.2754	66.6217
18.24	0.398743	0.899933	1.98987	3.99527	7.79562	15.0478	27.0266	42.7694	55.3098	66.6412
18.34	0.406555	0.919464	1.98987	4.00778	7.83157	15.1251	27.1165	42.8515	55.3535	66.6482
18.44	0.418274	0.931183	2.00159	4.02731	7.85812	15.1767	27.2063	42.9366	55.3848	66.6607
18.54	0.415161	0.934296	2.0094	4.03903	7.89719	15.2353	27.2961	43.0077	55.416	66.6803
18.64	0.410461	0.935883	2.02112	4.04684	7.93155	15.2978	27.3782	43.0944	55.4355	66.685
18.74	0.433899	0.95462	2.04065	4.07809	7.9722	15.3876	27.4797	43.1913	55.4668	66.7037
18.84	0.42218	0.950714	2.04065	4.08279	7.99875	15.4267	27.5657	43.2733	55.4793	66.699
18.94	0.437012	0.969452	2.06409	4.12106	8.06125	15.5283	27.6626	43.3515	55.5098	66.7115
19.04	0.429993	0.967133	2.0719	4.14059	8.09561	15.5986	27.7258	43.4335	55.5293	66.731
19.14	0.441711	0.974152	2.08362	4.15543	8.12766	15.6689	27.8352	43.5233	55.5371	66.7428
19.24	0.441711	0.977264	2.09143	4.17654	8.15891	15.747	27.925	43.5819	55.5566	66.7506
19.34	0.437012	0.981964	2.10315	4.19138	8.19485	15.8095	28.0461	43.6523	55.5762	66.7576
19.44	0.445618	0.986664	2.11096	4.21872	8.23703	15.8759	28.1555	43.7179	55.6074	66.7748
19.54	0.442505	0.985077	2.11877	4.23825	8.28311	15.9267	28.25	43.7577	55.6379	66.7701
19.64	0.437805	0.978058	2.11877	4.25778	8.32687	15.9939	28.3352	43.8085	55.6543	66.7818
19.74	0.461243	1.0015	2.14221	4.28903	8.37766	16.0712	28.429	43.8827	55.6855	66.7967
19.84	0.461243	0.998383	2.14221	4.28903	8.41672	16.1298	28.5266	43.9413	55.7051	66.8014
19.94	0.469055	1.0007	2.14532	4.30856	8.46439	16.2197	28.6165	43.9694	55.7246	66.806
20.04	0.480774	1.0015	2.15472	4.332	8.49875	16.2783	28.7133	44.0351	55.7363	66.8131
20.14	0.476074	1.01321	2.17346	4.33981	8.5253	16.3603	28.7844	44.0741	55.7559	66.8209
20.24	0.465149	1.00461	2.16956	4.34763	8.54562	16.4189	28.8547	44.1015	55.7637	66.8209
20.34	0.476868	1.00931	2.18127	4.37888	8.59641	16.4892	28.9563	44.1718	55.7918	66.8326
20.44	0.476868	1.02103	2.19299	4.39841	8.63937	16.5712	29.0149	44.2296	55.8066	66.8396
20.54	0.476868	1.02573	2.20081	4.42184	8.67374	16.6298	29.0852	44.2812	55.8262	66.8404
20.64	0.485474	1.03275	2.21252	4.44138	8.70578	16.7119	29.1477	44.3515	55.8379	66.8373
20.74	0.480774	1.03275	2.22034	4.44919	8.74173	16.7704	29.2258	44.3905	55.8457	66.8443
20.84	0.492493	1.02805	2.23206	4.48044	8.76828	16.8361	29.3079	44.4608	55.8605	66.8521
20.94	0.492493	1.02103	2.24377	4.49997	8.79953	16.8876	29.3633	44.4999	55.8895	66.8475
21.04	0.487793	1.02573	2.25159	4.52652	8.85031	16.9501	29.429	44.5624	55.9035	66.8521
21.14	0.480774	1.03275	2.26331	4.53903	8.88467	17.0087	29.5024	44.628	55.909	66.8521
21.24	0.480774	1.03976	2.27582	4.56326	8.91672	17.0478	29.6016	44.6647	55.9355	66.8568
21.34	0.496399	1.04837	2.28595	4.59293	8.95578	17.0869	29.6868	44.7335	55.9551	66.8717
21.44	0.496399	1.04837	2.29535	4.60544	8.98001	17.1572	29.7649	44.7773	55.9629	66.8717
21.54	0.496399	1.05698	2.31018	4.62497	9.00656	17.2158	29.8422	44.8085	55.9746	66.8795
21.64	0.519836	1.07181	2.33362	4.65311	9.04953	17.3095	29.9446	44.8593	56.0059	66.91
21.74	0.516724	1.08353	2.34143	4.67966	9.07687	17.3564	30.0266	44.9069	56.0176	66.9029
21.84	0.519836	1.09836	2.35315	4.69919	9.10812	17.4236	30.1165	44.9413	56.0371	66.9107
21.94	0.527649	1.10617	2.36798	4.72653	9.14249	17.4892	30.1946	44.9804	56.0559	66.9256
22.04	0.527649	1.10696	2.36877	4.74606	9.16281	17.5478	30.2844	45.0507	56.0801	66.9154
22.14	0.527649	1.10385	2.38049	4.77731	9.21359	17.6181	30.3625	45.0976	56.0918	66.9185
22.24	0.539368	1.11087	2.38831	4.79996	9.25656	17.6884	30.4446	45.1483	56.1113	66.9303
22.34	0.551086	1.1304	2.41174	4.83591	9.29251	17.754	30.5149	45.1913	56.1348	66.9451
22.44	0.551086	1.1304	2.41956	4.86716	9.33859	17.829	30.5805	45.2421	56.1426	66.9381
22.54	0.546387	1.13742	2.43127	4.87888	9.37296	17.8759	30.6438	45.2812	56.1543	66.9467
22.64	0.55188	1.1351	2.43909	4.89841	9.39719	17.9189	30.7141	45.3202	56.1738	66.942
22.74	0.565918	1.14212	2.46252	4.92966	9.4675	17.9814	30.7766	45.378	56.1934	66.9615
22.84	0.558899	1.15384	2.46252	4.94919	9.51047	18.0283	30.8352	45.4218	56.2098	66.9732
22.94	0.57843	1.16476	2.48206	4.97653	9.55734	18.0955	30.9133	45.4569	56.2441	66.981
23.04	0.57843	1.15775	2.48987	4.99606	9.59641	18.1376	30.9688	45.4968	56.2559	66.9764
23.14	0.57843	1.16635	2.50159	5.00778	9.63077	18.1884	31.0266	45.5194	56.2637	66.981
23.24	0.590149	1.16165	2.50159	5.02731	9.67453	18.2267	31.0852	45.5702	56.2754	66.9889
23.34	0.601868	1.18039	2.52112	5.06638	9.7222	18.2783	31.1626	45.6132	56.2949	67.0006
23.44	0.612793	1.17648	2.53595	5.08121	9.77139	18.3517	31.2453	45.6507	56.3098	67.0154
23.54	0.617493	1.18588	2.53595	5.10544	9.82687	18.4267	31.3188	45.6874	56.334	67.0279
23.64	0.605774	1.16946	2.52502	5.10544	9.86905	18.4853	31.3625	45.7265	56.334	67.0248
23.74	0.617493	1.1929	2.54144	5.13669	9.92453	18.5673	31.4446	45.7499	56.3535	67.0318
23.84	0.617493	1.1882	2.55548	5.1492	9.95267	18.6259	31.5032	45.7858	56.3652	67.0318
23.94	0.626099	1.189	2.56799	5.17966	9.98703	18.7079	31.593	45.8124	56.373	67.0396
24.04	0.621399	1.1843	2.56799	5.18747	10.0183	18.7783	31.6438	45.8351	56.3848	67.0467
24.14	0.60968	1.17728	2.57581	5.207	10.0339	18.8369	31.7219	45.8476	56.3809	67.0279
24.24	0.629211	1.1937	2.59924	5.22183	10.0886	18.9189	31.7891	45.8983	56.4043	67.0396
24.34	0.617493	1.189	2.58752	5.21951	10.1159	18.9658	31.8352	45.9179	56.4043	67.0365
24.44	0.633911	1.21323	2.62347	5.26248	10.1831	19.0556	31.9251	45.9734	56.4332	67.0561
24.54	0.63623	1.23196	2.63831	5.28122	10.2292	19.1181	31.9954	46.0116	56.459	67.0631
24.64	0.629211	1.22726	2.65002	5.30075	10.2605	19.1767	32.054	46.0476	56.4621	67.0701
24.74	0.632324	1.23508	2.66486	5.32339	10.3026	19.2306	32.1243	46.0772	56.4699	67.074
24.84	0.630005	1.23276	2.66724	5.33591	10.3347	19.2838	32.168	46.0976	56.4754	67.0717
24.94	0.637024	1.24448	2.68127	5.34372	10.3737	19.3369	32.2454	46.1288	56.4941	67.0857
25.04	0.637024	1.25461	2.68439	5.35074	10.4003	19.3712	32.2946	46.1632	56.4973	67.0787
25.14	0.641724	1.25229	2.7016	5.37967	10.4488	19.4197	32.3641	46.2038	56.5067	67.0865
25.24	0.655762	1.26163	2.71564	5.3898	10.4901	19.4923	32.4203	46.2288	56.5207	67.0935
25.34	0.648743	1.2554	2.70862	5.40231	10.5027	19.5314	32.4836	46.2577	56.5262	67.0865
25.44	0.648743	1.26712	2.71643	5.43045	10.5417	19.6025	32.5649	46.2851	56.5449	67.0912
25.54	0.653442	1.28043	2.73285	5.44998	10.5777	19.6697	32.6219	46.3288	56.5496	67.0912
25.64	0.660461	1.29056	2.75159	5.46872	10.6237	19.7353	32.6899	46.364	56.5645	67.1053
25.74	0.663574	1.29288	2.7547	5.47183	10.6503	19.7587	32.7453	46.3858	56.5598	67.1053
25.84	0.656555	1.28665	2.7594	5.48434	10.6792	19.8369	32.7844	46.4179	56.5645	67.0951
25.94	0.661255	1.30307	2.7641	5.51169	10.7183	19.9001	32.8508	46.4538	56.5692	67.1029
26.04	0.675293	1.30228	2.77423	5.54214	10.7519	19.965	32.9055	46.4835	56.591	67.117
26.14	0.668274	1.29837	2.77893	5.55466	10.7792	20.0244	32.9555	46.503	56.584	67.1178
26.24	0.679993	1.31711	2.79846	5.57889	10.8152	20.0986	33	46.539	56.6074	67.1248
26.34	0.684692	1.31479	2.81488	5.61014	10.8589	20.1619	33.0587	46.571	56.6121	67.1342
26.44	0.691711	1.32962	2.8172	5.63669	10.8972	20.2197	33.1086	46.6062	56.627	67.1459
26.54	0.687012	1.32962	2.8219	5.65543	10.9331	20.2704	33.1555	46.621	56.6387	67.1412
26.64	0.687805	1.34134	2.82971	5.67264	10.9597	20.3408	33.1985	46.6523	56.6465	67.1482
26.74	0.679993	1.33664	2.84143	5.69919	10.9909	20.3947	33.2454	46.6788	56.6465	67.1412
26.84	0.692505	1.34134	2.84924	5.72183	11.03	20.4697	33.2836	46.6991	56.6582	67.149
26.94	0.707336	1.34604	2.86877	5.75388	11.0605	20.5165	33.3313	46.7382	56.666	67.1639
27.04	0.707336	1.34915	2.86877	5.77341	11.0964	20.5751	33.3938	46.7663	56.6738	67.1537
27.14	0.710449	1.35226	2.87659	5.78824	11.1269	20.6368	33.4602	46.7843	56.6769	67.1638
27.24	0.726868	1.36398	2.88831	5.81717	11.1745	20.704	33.5344	46.828	56.6934	67.1764
27.34	0.726868	1.36478	2.89612	5.84372	11.2136	20.7626	33.593	46.8546	56.7012	67.1717
27.44	0.726868	1.36166	2.90784	5.86325	11.2527	20.8134	33.6469	46.8671	56.7082	67.1646
27.54	0.726868	1.36868	2.92267	5.88278	11.2917	20.8642	33.6907	46.8866	56.7059	67.1764
27.64	0.715149	1.36868	2.91565	5.8945	11.323	20.9228	33.7493	46.9147	56.7246	67.1764
27.74	0.715149	1.3765	2.93518	5.91403	11.362	20.9587	33.8	46.9374	56.7277	67.181
27.84	0.718262	1.38351	2.93518	5.93356	11.4011	21.0048	33.8508	46.9569	56.7254	67.1764
27.94	0.731567	1.37338	2.94379	5.94998	11.4292	21.0642	33.9032	46.9726	56.741	67.1732
28.04	0.738586	1.38821	2.97034	5.97653	11.4753	21.0986	33.9633	46.9999	56.7559	67.1756
28.14	0.726868	1.39682	2.97815	5.98825	11.5183	21.1494	34.0196	47.0194	56.7559	67.1803
28.24	0.722168	1.38742	2.98206	6.00308	11.5362	21.1954	34.0727	47.0343	56.7629	67.1724
28.34	0.726868	1.38742	2.98206	6.01559	11.5652	21.2275	34.1165	47.046	56.7559	67.1607
28.44	0.731567	1.39291	2.98676	6.03983	11.5972	21.283	34.1797	47.0632	56.7606	67.1686
28.54	0.738586	1.40695	3.00159	6.05856	11.6433	21.329	34.2258	47.0898	56.7754	67.1803
28.64	0.735474	1.40775	3.01331	6.07809	11.6745	21.3556	34.2649	47.1093	56.7754	67.1803
28.74	0.730774	1.40775	3.02112	6.09763	11.7027	21.3876	34.3274	47.1257	56.7871	67.1771
28.84	0.730774	1.40463	3.01642	6.10544	11.7253	21.4345	34.3501	47.1288	56.7754	67.1678
28.94	0.730774	1.39993	3.01721	6.12497	11.7566	21.4775	34.3821	47.1601	56.7785	67.1685
29.04	0.730774	1.40775	3.04065	6.13669	11.7956	21.5165	34.4329	47.1796	56.7879	67.1639
29.14	0.730774	1.41946	3.04846	6.15622	11.8269	21.572	34.4915	47.1944	56.7949	67.1568
29.24	0.738586	1.41476	3.06018	6.17575	11.8495	21.6212	34.5469	47.2069	56.7902	67.1654
29.34	0.730774	1.42728	3.06799	6.19528	11.8737	21.6767	34.593	47.2351	56.7949	67.1685
29.44	0.730774	1.42416	3.07971	6.207	11.9128	21.7244	34.6438	47.2382	56.8027	67.1685
29.54	0.730774	1.43118	3.07971	6.21481	11.9558	21.7783	34.6946	47.2616	56.8027	67.1756
29.64	0.730774	1.43588	3.10083	6.23904	11.9878	21.822	34.7305	47.2859	56.8074	67.1701
29.74	0.738586	1.44601	3.10315	6.27261	12.0308	21.8915	34.7883	47.3007	56.8262	67.1725
29.84	0.738586	1.45071	3.11096	6.29684	12.0769	21.9384	34.8274	47.3202	56.834	67.1803
29.94	0.738586	1.45071	3.11798	6.31638	12.1034	21.9814	34.8813	47.3398	56.834	67.1756
30.04	0.743286	1.46713	3.13049	6.34061	12.1472	22.0157	34.918	47.3515	56.834	67.1803
30.14	0.745605	1.46243	3.14221	6.36716	12.1745	22.079	34.968	47.3663	56.8387	67.1803
30.24	0.738586	1.46555	3.14532	6.37888	12.2144	22.1298	35.0266	47.3788	56.8527	67.185
30.34	0.738586	1.47025	3.15002	6.39841	12.237	22.1689	35.0657	47.3905	56.8457	67.1756
30.44	0.738586	1.46713	3.15472	6.41794	12.2761	22.2197	35.1165	47.4069	56.8535	67.1803
30.54	0.735474	1.46634	3.16174	6.42966	12.2995	22.254	35.1547	47.4062	56.8574	67.1725
30.64	0.740906	1.47256	3.18829	6.4523	12.3534	22.2978	35.1899	47.4366	56.8559	67.1873
30.74	0.738586	1.48196	3.20081	6.48123	12.3925	22.3439	35.2336	47.4608	56.8535	67.1889
30.84	0.738586	1.48196	3.20782	6.50778	12.4245	22.3759	35.2649	47.4726	56.8699	67.192
30.94	0.738586	1.48978	3.20862	6.52731	12.4675	22.415	35.3157	47.4874	56.877	67.192
31.04	0.755005	1.5062	3.22504	6.55545	12.4995	22.4509	35.3712	47.5046	56.8817	67.2037
31.14	0.762024	1.51633	3.24847	6.57028	12.5464	22.5056	35.425	47.5233	56.8965	67.2037
31.24	0.769836	1.52103	3.25549	6.59293	12.5808	22.5517	35.468	47.5382	56.8918	67.2115
31.34	0.769836	1.52573	3.26331	6.61716	12.6003	22.5908	35.5071	47.539	56.8848	67.2068
31.44	0.772949	1.53586	3.28595	6.6398	12.6495	22.6329	35.5493	47.5538	56.8879	67.2146
31.54	0.772949	1.54056	3.29767	6.66794	12.6745	22.7001	35.5852	47.5866	56.9043	67.2162
31.64	0.76593	1.55228	3.29846	6.68747	12.7058	22.7392	35.6438	47.5898	56.9121	67.2193
31.74	0.777649	1.56009	3.31018	6.69528	12.737	22.7783	35.6719	47.6093	56.9121	67.2146
31.84	0.762817	1.57181	3.32971	6.71481	12.7644	22.8173	35.7063	47.6288	56.9238	67.2162
31.94	0.769836	1.57962	3.32971	6.72653	12.7956	22.8517	35.7375	47.6476	56.9207	67.2115
32.04	0.777649	1.59445	3.35394	6.75388	12.8347	22.9001	35.7961	47.6679	56.9238	67.2271
32.14	0.769836	1.58743	3.34143	6.76559	12.8433	22.9337	35.8274	47.6679	56.9238	67.2193
32.24	0.769836	1.59604	3.36096	6.77731	12.8698	22.9626	35.8547	47.6843	56.9238	67.231
32.34	0.769836	1.60306	3.36096	6.78513	12.8972	23.0236	35.886	47.6913	56.9355	67.231
32.44	0.772949	1.61087	3.37268	6.80466	12.9167	23.0556	35.9368	47.7108	56.9309	67.2264
32.54	0.76593	1.61087	3.37579	6.82809	12.955	23.1064	35.9758	47.7226	56.9285	67.231
32.64	0.762817	1.6257	3.38049	6.83591	12.9675	23.1454	36.0219	47.7304	56.9434	67.231
32.74	0.769836	1.61868	3.38831	6.85544	12.9948	23.1931	36.0461	47.7499	56.9434	67.2389
32.84	0.777649	1.63821	3.40784	6.87497	13.0292	23.247	36.0813	47.7694	56.9512	67.2467
32.94	0.769836	1.6304	3.41956	6.88669	13.0339	23.29	36.1047	47.7694	56.9551	67.2475
33.04	0.769836	1.64993	3.42657	6.90622	13.0534	23.3486	36.1438	47.7812	56.9504	67.2506
33.14	0.777649	1.64682	3.42737	6.92575	13.0816	23.3994	36.175	47.8007	56.9434	67.2459
33.24	0.782349	1.65463	3.44067	6.94217	13.1128	23.458	36.1946	47.8202	56.9527	67.2436
33.34	0.784668	1.67337	3.45081	6.96872	13.1394	23.5087	36.2258	47.8319	56.9668	67.2623
33.44	0.777649	1.68509	3.46252	6.98514	13.1706	23.5595	36.2454	47.8515	56.9785	67.2654
33.54	0.76593	1.68118	3.46252	6.96872	13.1862	23.6064	36.2696	47.8476	56.9668	67.2467
33.64	0.777649	1.6882	3.47034	6.98825	13.2128	23.6454	36.2961	47.871	56.9668	67.2584
33.74	0.789368	1.70071	3.48206	7.0195	13.2487	23.7079	36.3352	47.8905	56.9863	67.267
33.84	0.801086	1.70071	3.48907	7.0195	13.273	23.7587	36.3665	47.9069	56.9895	67.2623
33.94	0.801086	1.70932	3.48987	7.03903	13.2995	23.8064	36.4008	47.914	56.9941	67.2623
34.04	0.797974	1.70462	3.49847	7.05075	13.3308	23.8525	36.4172	47.9335	57.0059	67.274
34.14	0.796387	1.70773	3.5047	7.07339	13.373	23.9095	36.4446	47.9366	57.0168	67.2803
34.24	0.808899	1.72025	3.52112	7.09763	13.4167	23.9384	36.4758	47.9562	57.0215	67.2779
34.34	0.808899	1.73196	3.53363	7.11404	13.4527	24.0017	36.5118	47.9655	57.0262	67.2826
34.44	0.813599	1.73196	3.55237	7.14371	13.487	24.04	36.5461	47.9804	57.0332	67.2865
34.54	0.827637	1.73978	3.55939	7.15622	13.5378	24.0744	36.5774	47.989	57.0332	67.2818
34.64	0.820618	1.73978	3.56018	7.16483	13.5691	24.0869	36.604	47.9921	57.0449	67.2935
34.74	0.82843	1.75931	3.58752	7.19058	13.6112	24.1337	36.6321	48.0069	57.0527	67.3014
34.84	0.82843	1.76633	3.58752	7.2117	13.655	24.1736	36.6633	48.0077	57.0496	67.3014
34.94	0.82843	1.75931	3.59613	7.21872	13.6862	24.2079	36.6829	48.0194	57.0527	67.3045
35.04	0.82843	1.76712	3.59924	7.22653	13.7136	24.247	36.7141	48.039	57.0527	67.2975
35.14	0.82843	1.77884	3.61096	7.24606	13.7417	24.2978	36.7532	48.0507	57.0527	67.2975
35.24	0.82843	1.78665	3.60626	7.25778	13.7878	24.3369	36.7813	48.0585	57.0645	67.2975
35.34	0.847961	1.79526	3.61877	7.28903	13.8386	24.3876	36.8157	48.0773	57.0762	67.3209
35.44	0.847961	1.80228	3.63049	7.30856	13.8651	24.4189	36.8586	48.078	57.0762	67.3178
35.54	0.847961	1.80228	3.64221	7.32809	13.8972	24.4454	36.886	48.0898	57.0762	67.3131
35.64	0.85498	1.81009	3.65002	7.33511	13.9362	24.4775	36.929	48.1093	57.084	67.3084
35.74	0.847961	1.81711	3.65002	7.34763	13.9628	24.5134	36.9563	48.1179	57.0957	67.3014
35.84	0.844849	1.81009	3.66174	7.36716	13.987	24.5478	36.9829	48.121	57.0957	67.3092
35.94	0.840149	1.82962	3.66956	7.38669	14.0261	24.5986	37.0071	48.1405	57.0957	67.3092
36.04	0.840149	1.82962	3.66956	7.40622	14.0503	24.6525	37.0266	48.1523	57.0957	67.3209
36.14	0.847961	1.82651	3.68127	7.41794	14.0769	24.6931	37.054	48.1523	57.1074	67.3209
36.24	0.847961	1.84134	3.68127	7.43747	14.1081	24.7392	37.0821	48.1601	57.1074	67.3178
36.34	0.847961	1.84134	3.68909	7.44919	14.1394	24.79	37.1086	48.1718	57.1074	67.3131
36.44	0.85968	1.85306	3.70081	7.46872	14.1737	24.829	37.1282	48.1913	57.1074	67.3131
36.54	0.85968	1.85306	3.71252	7.48825	14.1862	24.8556	37.1672	48.1983	57.1152	67.3209
36.64	0.85968	1.86087	3.72504	7.49606	14.2144	24.8876	37.1821	48.196	57.1152	67.3162
36.74	0.85968	1.85617	3.74377	7.51559	14.237	24.9267	37.211	48.203	57.1152	67.3014
36.84	0.866699	1.86087	3.75159	7.52731	14.2683	24.9775	37.2329	48.2108	57.127	67.3092
36.94	0.847961	1.86868	3.75861	7.54214	14.2878	25.0165	37.2454	48.2257	57.1348	67.3092
37.04	0.85968	1.8804	3.7594	7.55466	14.3191	25.0673	37.2649	48.2304	57.1348	67.3092
37.14	0.85968	1.89212	3.77112	7.56638	14.3386	25.1064	37.2961	48.2382	57.1348	67.3209
37.24	0.856567	1.88901	3.77893	7.58279	14.3698	25.1572	37.3274	48.2499	57.1465	67.3162
37.34	0.851868	1.89212	3.79065	7.59763	14.3847	25.1962	37.3547	48.2585	57.1465	67.3092
37.44	0.851868	1.90384	3.81018	7.61716	14.405	25.247	37.3813	48.2733	57.1465	67.306
37.54	0.851868	1.89914	3.81879	7.63669	14.4362	25.2829	37.418	48.2812	57.1465	67.3131
37.64	0.851868	1.89212	3.8219	7.65622	14.4644	25.3095	37.4399	48.2765	57.1465	67.3131
37.74	0.851868	1.89993	3.8219	7.67966	14.487	25.3486	37.4524	48.2812	57.1543	67.3131
37.84	0.851868	1.89993	3.83362	7.69919	14.5183	25.3994	37.4836	48.289	57.1543	67.3209
37.94	0.851868	1.90695	3.82892	7.707	14.5331	25.4501	37.5	48.3007	57.1613	67.3162
38.04	0.851868	1.90775	3.84143	7.71872	14.5573	25.4767	37.5266	48.2976	57.1543	67.3092
38.14	0.851868	1.91946	3.84924	7.73355	14.5886	25.5087	37.5461	48.2999	57.1543	67.306
38.24	0.856567	1.92416	3.86566	7.75076	14.6175	25.5642	37.5704	48.3054	57.1637	67.3061
38.34	0.863586	1.93588	3.86798	7.78201	14.6589	25.5986	37.5969	48.3241	57.1848	67.3248
38.44	0.866699	1.9429	3.88049	7.79605	14.6902	25.6415	37.6282	48.3319	57.1777	67.3248
38.54	0.85968	1.9429	3.8891	7.81326	14.7292	25.6806	37.6547	48.339	57.1902	67.3279
38.64	0.85968	1.9429	3.89221	7.83981	14.7605	25.697	37.6672	48.3288	57.1973	67.3209
38.74	0.85968	1.94992	3.90393	7.85464	14.78	25.7431	37.6868	48.3319	57.1926	67.3209
38.84	0.85968	1.9429	3.92346	7.85934	14.8065	25.7579	37.718	48.3437	57.1902	67.3178
38.94	0.871399	1.9476	3.93518	7.87888	14.8308	25.7783	37.7344	48.3585	57.2043	67.3248
39.04	0.871399	1.9429	3.94299	7.89841	14.8581	25.8212	37.7493	48.3515	57.2098	67.3248
39.14	0.868286	1.95462	3.95471	7.91483	14.873	25.8486	37.7766	48.3679	57.2168	67.3279
39.24	0.871399	1.95773	3.95471	7.92184	14.8972	25.8798	37.8	48.3632	57.2238	67.3209
39.34	0.871399	1.95071	3.96252	7.94138	14.9253	25.8994	37.8196	48.3749	57.2168	67.3326
39.44	0.881531	1.96243	3.97266	7.9523	14.9511	25.9415	37.8532	48.3858	57.2199	67.3326
39.54	0.876099	1.95932	3.97504	7.96561	14.9839	25.9744	37.8829	48.3945	57.2262	67.3373
39.64	0.871399	1.96243	3.98206	7.98044	15.0058	26.0009	37.9055	48.3827	57.2168	67.3396
39.74	0.868286	1.96945	3.98206	7.99997	15.0261	26.0283	37.9368	48.3905	57.2285	67.3443
39.84	0.863586	1.96243	4.00159	8.0148	15.0691	26.0595	37.968	48.4023	57.2285	67.3475
39.94	0.871399	1.98196	4.00629	8.03592	15.105	26.0861	37.9875	48.3991	57.2238	67.3373
40.04	0.862	1.98196	4.02814	8.05386	15.13	26.1134	38.0102	48.4054	57.2199	67.3474
40.14	0.867493	1.98196	4.04065	8.07809	15.155	26.1572	38.0313	48.4218	57.2324	67.36
40.24	0.879211	1.99368	4.05237	8.09763	15.1862	26.1962	38.0461	48.4288	57.2293	67.3553
40.34	0.874512	1.99368	4.06018	8.10934	15.2175	26.2275	38.0579	48.4296	57.2363	67.3568
40.44	0.867493	1.9968	4.0719	8.12888	15.2448	26.2665	38.0774	48.4413	57.2363	67.3521
40.54	0.875305	1.98978	4.08673	8.14371	15.2761	26.2861	38.0969	48.4491	57.2363	67.36
40.64	0.872192	2.0015	4.08752	8.15622	15.3042	26.3251	38.1165	48.4444	57.248	67.3553
40.74	0.879211	2.00931	4.09924	8.16794	15.3269	26.3564	38.136	48.4491	57.2434	67.36
40.84	0.879211	2.01633	4.11096	8.18747	15.3464	26.3923	38.1555	48.446	57.2441	67.3568
40.94	0.879211	2.00931	4.11877	8.207	15.373	26.4267	38.175	48.4491	57.2441	67.3592
41.04	0.874512	2.0062	4.13519	8.21481	15.3855	26.4579	38.1899	48.4608	57.2441	67.36
41.14	0.883911	2.01401	4.14691	8.23904	15.4097	26.4939	38.2188	48.4773	57.2488	67.3647
41.24	0.89093	2.02103	4.16174	8.25778	15.4566	26.54	38.2454	48.4921	57.2559	67.3787
41.34	0.89093	2.03275	4.16876	8.2742	15.4909	26.579	38.2571	48.4991	57.2559	67.3764
41.44	0.887817	2.03275	4.17346	8.28903	15.5222	26.622	38.2813	48.4968	57.2559	67.3717
41.54	0.89093	2.04446	4.19299	8.30075	15.5448	26.6494	38.3	48.4921	57.2527	67.3834
41.64	0.894043	2.05069	4.20392	8.32339	15.5722	26.6915	38.311	48.4952	57.2629	67.3818
41.74	0.898743	2.04526	4.22034	8.33981	15.6159	26.7228	38.3352	48.5069	57.2676	67.3842
41.84	0.898743	2.05228	4.22504	8.35934	15.6472	26.747	38.3469	48.5077	57.2754	67.3795
41.94	0.905762	2.06009	4.23206	8.36716	15.6698	26.7744	38.3665	48.5194	57.2707	67.3865
42.04	0.887024	2.04837	4.22034	8.37497	15.6823	26.7939	38.3743	48.5046	57.252	67.3678
42.14	0.887024	2.06009	4.23987	8.3898	15.7105	26.8134	38.3938	48.5194	57.2637	67.3842
42.24	0.894836	2.06009	4.25159	8.41092	15.7448	26.8447	38.4204	48.5148	57.2637	67.3748
42.34	0.896423	2.06479	4.2594	8.43747	15.7691	26.8775	38.4376	48.5241	57.2684	67.3842
42.44	0.910461	2.07492	4.27112	8.457	15.7909	26.9189	38.4641	48.5358	57.2832	67.3959
42.54	0.913574	2.0679	4.27893	8.46481	15.8152	26.9579	38.4805	48.5429	57.2832	67.3912
42.64	0.906555	2.07962	4.28754	8.47653	15.8511	26.9845	38.4954	48.5507	57.2902	67.3982
42.74	0.921387	2.08273	4.30548	8.49918	15.869	27.0197	38.5102	48.5491	57.2863	67.3974
42.84	0.922974	2.09213	4.31018	8.52341	15.905	27.0556	38.5344	48.5585	57.291	67.4068
42.94	0.926086	2.09445	4.31799	8.54294	15.9441	27.0993	38.5415	48.5663	57.291	67.4037
43.04	0.933105	2.08743	4.32501	8.56247	15.9753	27.1376	38.554	48.578	57.2879	67.3943
43.14	0.937805	2.09915	4.32971	8.58591	16.0097	27.1603	38.5571	48.5858	57.291	67.3951
43.24	0.945618	2.10696	4.33752	8.59372	16.0222	27.1962	38.5743	48.5812	57.291	67.392
43.34	0.950317	2.10855	4.35394	8.62967	16.0699	27.2283	38.6126	48.5874	57.3074	67.4037
43.44	0.959656	2.09836	4.35626	8.62888	16.0917	27.2509	38.6118	48.589	57.2973	67.3982
43.54	0.950317	2.10776	4.35394	8.64139	16.1175	27.2751	38.6141	48.5945	57.2879	67.399
43.64	0.954224	2.11008	4.37268	8.66013	16.1511	27.3212	38.6282	48.6132	57.2949	67.4107
43.74	0.961243	2.11087	4.38751	8.67966	16.1784	27.3361	38.6477	48.6163	57.3113	67.4076
43.84	0.961243	2.11087	4.38049	8.70621	16.198	27.3603	38.6672	48.6179	57.3184	67.4146
43.94	0.961243	2.10617	4.3891	8.71872	16.2245	27.3994	38.6743	48.6132	57.3262	67.41
44.04	0.964355	2.10776	4.39221	8.73825	16.237	27.4306	38.6946	48.621	57.3262	67.4107
44.14	0.969055	2.10306	4.41174	8.75778	16.2566	27.4665	38.6946	48.6327	57.3215	67.4076
44.24	0.969055	2.11398	4.42657	8.78043	16.2909	27.4845	38.7172	48.6429	57.3176	67.4178
44.34	0.969055	2.11398	4.42737	8.78824	16.3034	27.5165	38.7297	48.6288	57.3105	67.4139
44.44	0.973755	2.12338	4.4469	8.79764	16.3394	27.5525	38.743	48.6413	57.3152	67.4115
44.54	0.988586	2.13821	4.45862	8.83591	16.3737	27.5861	38.7649	48.6601	57.3223	67.4139
44.64	0.988586	2.13821	4.46722	8.85544	16.3925	27.6064	38.7844	48.6679	57.334	67.4185
44.74	0.983887	2.1351	4.47034	8.86014	16.4128	27.6376	38.7961	48.6765	57.3309	67.4185
44.84	0.981567	2.14682	4.48676	8.88278	16.4456	27.6619	38.8204	48.6765	57.3309	67.4279
44.94	0.988586	2.16165	4.49689	8.91794	16.4675	27.7001	38.8469	48.6866	57.3457	67.4303
45.04	0.985474	2.15695	4.50159	8.92575	16.487	27.7275	38.8618	48.6913	57.3457	67.4256
45.14	0.983887	2.16476	4.51251	8.94839	16.5097	27.7618	38.8696	48.7022	57.3441	67.4303
45.24	0.992493	2.16165	4.50629	8.97653	16.5378	27.7783	38.8907	48.7077	57.334	67.4225
45.34	0.995605	2.17728	4.52112	8.98904	16.5652	27.8126	38.9055	48.7108	57.3418	67.442
45.44	0.980774	2.16946	4.53284	9.00778	16.5886	27.829	38.9172	48.7101	57.334	67.4373
45.54	0.985474	2.17416	4.53754	9.03201	16.6206	27.8611	38.9368	48.7155	57.3356	67.435
45.64	0.983887	2.17807	4.53986	9.03903	16.6394	27.8876	38.9368	48.7062	57.3262	67.4389
45.74	0.976868	2.18118	4.54065	9.05386	16.6667	27.9236	38.9563	48.7108	57.3262	67.4342
45.84	0.97998	2.1796	4.54376	9.06949	16.7011	27.9532	38.9743	48.7108	57.3293	67.4404
45.94	0.98468	2.189	4.56018	9.09372	16.7206	27.9775	38.9915	48.7187	57.334	67.4381
46.04	0.996399	2.189	4.56799	9.10544	16.7448	28.0087	39.0032	48.7304	57.334	67.4451
46.14	0.996399	2.19601	4.56329	9.12497	16.7691	28.0361	39.011	48.7257	57.3457	67.4459
46.24	0.98468	2.18509	4.55627	9.13278	16.7839	28.0392	39.0305	48.7116	57.3223	67.431
46.34	0.981567	2.18198	4.56097	9.14139	16.823	28.0681	39.0547	48.7187	57.334	67.4381
46.44	0.981567	2.18588	4.56799	9.15311	16.8511	28.0916	39.0735	48.7155	57.3309	67.435
46.54	0.988586	2.20071	4.58832	9.17966	16.873	28.1251	39.0852	48.7304	57.3379	67.4373
46.64	0.988586	2.19601	4.59143	9.19919	16.9167	28.1376	39.1047	48.7257	57.3332	67.4381
46.74	1.00031	2.20071	4.59143	9.21872	16.948	28.1572	39.1211	48.7304	57.3262	67.4467
46.84	0.983887	2.20071	4.61096	9.22574	16.9675	28.1853	39.1282	48.739	57.334	67.4537
46.94	0.988586	2.20853	4.61096	9.24606	16.9917	28.2001	39.1555	48.7421	57.334	67.4568
47.04	0.973755	2.1937	4.61096	9.24606	17.0066	28.2275	39.1555	48.7374	57.3223	67.4381
47.14	0.961243	2.1929	4.60315	9.25778	17.03	28.2392	39.1704	48.7226	57.3145	67.4389
47.24	0.969055	2.20071	4.62268	9.27731	17.0573	28.2704	39.1868	48.7304	57.3262	67.4342
47.34	0.972168	2.20383	4.63361	9.29214	17.087	28.3048	39.2094	48.7335	57.3246	67.4404
47.44	0.976868	2.21555	4.63831	9.31326	17.1159	28.329	39.2305	48.7499	57.3223	67.4381
47.54	0.988586	2.22025	4.66174	9.32809	17.1472	28.3564	39.2454	48.7452	57.334	67.4498
47.64	0.993286	2.22964	4.67426	9.34061	17.1878	28.3876	39.2696	48.7429	57.3356	67.4545
47.74	1.00031	2.22726	4.68829	9.35464	17.2097	28.4189	39.2883	48.7546	57.3379	67.4662
47.84	0.983887	2.22025	4.67737	9.35544	17.2292	28.4345	39.2844	48.7382	57.3145	67.4615
47.94	0.976868	2.22806	4.68909	9.37497	17.2566	28.4658	39.304	48.7499	57.3262	67.4568
48.04	0.988586	2.22806	4.6969	9.38669	17.2761	28.4853	39.3157	48.7452	57.3262	67.4498
48.14	0.988586	2.23666	4.71643	9.40622	17.3073	28.5134	39.3352	48.7499	57.3262	67.4498
48.24	0.988586	2.23196	4.72815	9.42264	17.3339	28.5283	39.3469	48.7546	57.334	67.4451
48.34	0.999512	2.23819	4.74298	9.43588	17.3573	28.5579	39.3578	48.753	57.3371	67.449
48.44	1.00421	2.24759	4.75549	9.45309	17.3933	28.5829	39.3579	48.7694	57.3418	67.4506
48.54	0.993286	2.2515	4.75629	9.46481	17.4003	28.6064	39.3625	48.7569	57.3293	67.4498
48.64	0.976868	2.24759	4.74768	9.47183	17.4128	28.6142	39.3625	48.746	57.3105	67.4381
48.74	0.976868	2.25461	4.7594	9.48434	17.4441	28.6454	39.3821	48.7577	57.3105	67.4451
48.84	0.972168	2.2554	4.7594	9.49216	17.4636	28.672	39.3899	48.7546	57.3105	67.435
48.94	0.981567	2.2601	4.77191	9.50546	17.4956	28.697	39.4032	48.7624	57.3152	67.4428
49.04	0.988586	2.27573	4.79065	9.52731	17.5308	28.7353	39.4172	48.7694	57.334	67.4451
49.14	0.988586	2.27884	4.81018	9.54684	17.5573	28.7665	39.4368	48.7765	57.3309	67.4381
49.24	0.993286	2.29056	4.8172	9.56168	17.5847	28.8025	39.4399	48.7773	57.3262	67.4498
49.34	0.988586	2.28586	4.81799	9.57419	17.6159	28.8369	39.4524	48.7773	57.3262	67.4576
49.44	0.976868	2.26712	4.81799	9.57419	17.6308	28.8564	39.4524	48.7773	57.3145	67.4428
49.54	0.976868	2.27182	4.82581	9.59061	17.6511	28.8759	39.4719	48.7741	57.3223	67.4334
49.64	0.981567	2.27182	4.85004	9.61014	17.6839	28.9119	39.493	48.7859	57.327	67.4428
49.74	0.980774	2.27805	4.86096	9.62106	17.7097	28.9306	39.4993	48.7882	57.3215	67.442
49.84	0.987793	2.27103	4.87268	9.64841	17.737	28.9579	39.5071	48.7812	57.3145	67.4389
49.94	0.983887	2.28586	4.88361	9.65854	17.7714	28.9923	39.5219	48.796	57.3176	67.4404
50.04	0.976868	2.28354	4.88831	9.67575	17.7956	29.0048	39.5297	48.7968	57.3105	67.4264
50.14	0.976868	2.27884	4.89612	9.68356	17.8269	29.0361	39.5344	48.7968	57.3191	67.4264
50.24	0.98938	2.29526	4.91254	9.70779	17.8542	29.0556	39.5469	48.8085	57.3192	67.4428
50.34	0.991699	2.30539	4.93909	9.73434	17.8737	29.0751	39.5735	48.8085	57.3262	67.442
50.44	0.976868	2.29056	4.93909	9.74606	17.8972	29.0869	39.5774	48.8054	57.3184	67.4225
50.54	0.996399	2.31009	4.95862	9.76559	17.9409	29.1259	39.6001	48.8202	57.3293	67.4373
50.64	0.988586	2.31009	4.97034	9.7742	17.9597	29.1345	39.593	48.8202	57.3145	67.4225
50.74	0.999512	2.32181	4.98517	9.79214	17.9823	29.172	39.6078	48.8186	57.3176	67.4303
50.84	1.01593	2.32492	4.99768	9.80856	18.0136	29.1962	39.6211	48.8249	57.3191	67.4303
50.94	1.01593	2.3179	5.0094	9.82809	18.0261	29.2197	39.6243	48.8202	57.3262	67.4303
51.04	1.01593	2.32962	5.0094	9.84293	18.0542	29.2345	39.6438	48.8319	57.3262	67.4303
51.14	1.01282	2.32492	5.02582	9.85544	18.0769	29.247	39.6555	48.8398	57.3262	67.4373
51.24	1.02454	2.3226	5.02582	9.87186	18.1011	29.2712	39.6797	48.8515	57.3309	67.435
51.34	1.03937	2.34134	5.05237	9.89371	18.1277	29.2978	39.7063	48.8515	57.341	67.4498
51.44	1.03937	2.34134	5.06409	9.90622	18.1511	29.329	39.7133	48.8593	57.334	67.4467
51.54	1.03937	2.34134	5.07892	9.91483	18.1784	29.3454	39.7258	48.8679	57.334	67.4373
51.64	1.03937	2.33432	5.06799	9.91794	18.198	29.3486	39.7219	48.8515	57.3223	67.4185
51.74	1.05109	2.34134	5.09143	9.94919	18.2245	29.3947	39.75	48.8632	57.3457	67.442
51.84	1.0542	2.35147	5.10236	9.97183	18.2519	29.4103	39.7719	48.8694	57.3488	67.4404
51.94	1.05499	2.33743	5.11877	9.97263	18.2597	29.4228	39.7727	48.8671	57.3488	67.4342
52.04	1.05969	2.34683	5.12347	9.99606	18.2964	29.4478	39.7923	48.8718	57.3543	67.4357
52.14	1.06671	2.34915	5.13831	10.0039	18.323	29.4697	39.8008	48.8757	57.3582	67.4498
52.24	1.06671	2.35385	5.15472	10.0281	18.3472	29.4939	39.8157	48.8874	57.3582	67.4545
52.34	1.07843	2.37259	5.16956	10.0468	18.3824	29.5204	39.8235	48.8976	57.377	67.4615
52.44	1.07843	2.37259	5.18127	10.0664	18.3972	29.5353	39.8352	48.8905	57.3723	67.4693
52.54	1.08154	2.37881	5.18127	10.089	18.4315	29.5509	39.8578	48.9054	57.3683	67.4599
52.64	1.09406	2.3765	5.18909	10.1133	18.4558	29.5869	39.8594	48.9179	57.373	67.4654
52.74	1.09094	2.38821	5.20081	10.1297	18.4823	29.6064	39.8665	48.9179	57.3777	67.4654
52.84	1.09796	2.38821	5.20392	10.1445	18.4948	29.6376	39.8813	48.9249	57.373	67.4654
52.94	1.09796	2.39682	5.20862	10.1679	18.5191	29.6572	39.8821	48.9226	57.3684	67.4623
53.04	1.10266	2.40463	5.23285	10.1805	18.5503	29.6814	39.8985	48.9226	57.3777	67.474
53.14	1.10968	2.41165	5.23987	10.207	18.5769	29.7033	39.925	48.9366	57.3848	67.4764
53.24	1.10968	2.40695	5.24689	10.2187	18.5964	29.7158	39.9321	48.9374	57.3816	67.4693
53.34	1.10028	2.40695	5.24298	10.2336	18.6112	29.7423	39.9282	48.9327	57.3801	67.4732
53.44	1.10968	2.41165	5.2594	10.2578	18.6347	29.7634	39.9415	48.946	57.3848	67.4732
53.54	1.11749	2.41165	5.27582	10.2726	18.6472	29.7783	39.9368	48.9413	57.3848	67.4686
53.64	1.11438	2.41946	5.27112	10.2773	18.6667	29.7978	39.9516	48.953	57.3965	67.4693
53.74	1.09796	2.39523	5.26642	10.2851	18.6823	29.8056	39.9407	48.9444	57.3848	67.4576
53.84	1.09796	2.39291	5.26721	10.2929	18.7136	29.8204	39.9493	48.9374	57.3879	67.4545
53.94	1.10266	2.40463	5.28052	10.3172	18.7378	29.8376	39.961	48.9538	57.3856	67.4662
54.04	1.10498	2.41476	5.29065	10.3359	18.773	29.8681	39.9758	48.9608	57.3926	67.4686
54.14	1.09796	2.41946	5.30237	10.3554	18.7995	29.8923	39.9907	48.9655	57.4012	67.4693
54.24	1.10968	2.42728	5.29767	10.3719	18.8191	29.9103	39.9836	48.9608	57.3965	67.4693
54.34	1.10968	2.4476	5.29846	10.3867	18.8339	29.9353	39.9954	48.9726	57.3918	67.4646
54.44	1.11279	2.45383	5.32111	10.4015	18.8495	29.9611	40.0032	48.9757	57.3996	67.4724
54.54	1.12219	2.45853	5.33752	10.4258	18.8737	29.9853	40.0149	48.9835	57.4043	67.474
54.64	1.12219	2.47495	5.35394	10.45	18.9097	30.0212	40.0274	48.9929	57.409	67.474
54.74	1.12921	2.48508	5.36566	10.4687	18.9362	30.04	40.0415	48.9952	57.4238	67.4889
54.84	1.14093	2.48978	5.37268	10.4836	18.9558	30.0673	40.0461	48.9882	57.4191	67.4842
54.94	1.13934	2.5007	5.38361	10.4992	18.9901	30.0775	40.0571	48.9913	57.4152	67.492
55.04	1.13702	2.5054	5.39532	10.5156	19.0175	30.0947	40.0688	49.0007	57.4168	67.4935
55.14	1.13702	2.51401	5.38831	10.5351	19.0417	30.1142	40.0696	48.996	57.4121	67.4889
55.24	1.12921	2.5062	5.39301	10.5515	19.0699	30.1306	40.0782	49.0046	57.409	67.4936
55.34	1.13702	2.52103	5.40863	10.5781	19.0964	30.154	40.0821	49.0069	57.4113	67.4959
55.44	1.13391	2.52805	5.41174	10.5976	19.1245	30.1806	40.0852	48.9999	57.416	67.5006
55.54	1.13391	2.52573	5.42346	10.6219	19.1519	30.2001	40.1016	49.0163	57.4176	67.5053
55.64	1.14093	2.54446	5.43518	10.6406	19.1902	30.2197	40.1086	49.0312	57.4199	67.5123
55.74	1.15265	2.55228	5.44299	10.6484	19.2097	30.2314	40.1157	49.028	57.4199	67.5123
55.84	1.13934	2.55539	5.43439	10.6593	19.2401	30.2423	40.1	49.0147	57.4066	67.5037
55.94	1.14484	2.56479	5.45862	10.6875	19.2761	30.2517	40.1125	49.0194	57.4121	67.5053
56.04	1.14172	2.57181	5.45862	10.707	19.2956	30.2704	40.1211	49.0194	57.4121	67.5006
56.14	1.14874	2.57962	5.47034	10.7117	19.3269	30.2783	40.1243	49.0265	57.409	67.5123
56.24	1.16046	2.60306	5.48517	10.7304	19.3659	30.3095	40.1477	49.039	57.416	67.5193
56.34	1.15344	2.61557	5.48285	10.743	19.3824	30.3095	40.1485	49.032	57.416	67.5131
56.44	1.16046	2.62259	5.48987	10.7695	19.412	30.329	40.1508	49.039	57.416	67.5201
56.54	1.17529	2.63742	5.5047	10.7843	19.4394	30.3517	40.1586	49.039	57.4191	67.5201
56.64	1.17529	2.64993	5.51721	10.8086	19.4636	30.3759	40.1711	49.0507	57.4238	67.5154
56.74	1.16827	2.64993	5.52893	10.8117	19.4831	30.3954	40.1829	49.046	57.4238	67.5201
56.84	1.17609	2.66165	5.53674	10.8164	19.4995	30.4103	40.1946	49.039	57.4238	67.5279
56.94	1.16437	2.65305	5.53363	10.8242	19.5027	30.4033	40.1829	49.0273	57.4074	67.5115
57.04	1.16907	2.66245	5.53363	10.8484	19.5386	30.4244	40.1954	49.0398	57.4051	67.5061
57.14	1.17609	2.66946	5.54846	10.8672	19.5769	30.4462	40.2024	49.039	57.4199	67.5084
57.24	1.16516	2.66165	5.55237	10.8789	19.5839	30.4579	40.2032	49.0358	57.4121	67.5006
57.34	1.16046	2.66946	5.55237	10.8867	19.5964	30.4775	40.1985	49.0312	57.409	67.5123
57.44	1.15576	2.67648	5.56018	10.9062	19.6277	30.5009	40.2016	49.0429	57.4043	67.5123
57.54	1.16357	2.6843	5.57501	10.9328	19.6503	30.5236	40.2094	49.046	57.4074	67.5154
57.64	1.17297	2.70151	5.58441	10.95	19.6792	30.5525	40.2188	49.0554	57.4285	67.5248
57.74	1.17609	2.69681	5.59143	10.9648	19.6909	30.5626	40.2141	49.0577	57.4121	67.5154
57.84	1.16357	2.69681	5.59924	10.9765	19.7058	30.5751	40.2219	49.0507	57.4121	67.5084
57.94	1.15344	2.68588	5.59143	10.9718	19.7175	30.579	40.2258	49.0429	57.4043	67.5053
58.04	1.14874	2.6929	5.59845	10.989	19.7292	30.5986	40.2258	49.0429	57.4043	67.5006
58.14	1.14874	2.70071	5.59924	11.0031	19.7487	30.615	40.2336	49.0382	57.4043	67.5006
58.24	1.14874	2.70071	5.59924	11.0078	19.7683	30.6181	40.2336	49.0312	57.4043	67.4959
58.34	1.16046	2.70071	5.61096	11.0125	19.7831	30.6298	40.2454	49.0312	57.3996	67.4889
58.44	1.16357	2.69913	5.62189	11.0304	19.7987	30.6525	40.2453	49.0343	57.3957	67.492
58.54	1.16357	2.70853	5.62659	11.0468	19.8152	30.6767	40.2602	49.0358	57.4121	67.5053
58.64	1.14484	2.69681	5.62659	11.0547	19.823	30.6767	40.2579	49.0273	57.4004	67.4889
58.74	1.15735	2.70151	5.63599	11.0789	19.8472	30.6962	40.2579	49.032	57.4051	67.4889
58.84	1.17609	2.71634	5.64532	11.0976	19.8737	30.704	40.2797	49.039	57.4121	67.4889
58.94	1.17609	2.71323	5.63831	11.1054	19.8933	30.7158	40.2891	49.039	57.4121	67.4889
59.04	1.18079	2.72495	5.64301	11.125	19.9292	30.7517	40.2891	49.0437	57.4137	67.4889
59.14	1.18469	2.73196	5.66254	11.1367	19.9527	30.7783	40.2961	49.0507	57.4074	67.5006
59.24	1.17218	2.73196	5.67346	11.1484	19.9597	30.7978	40.3	49.0546	57.4012	67.4928
59.34	1.17529	2.73508	5.67657	11.1632	19.9745	30.8243	40.3032	49.0655	57.3996	67.4928
59.44	1.17999	2.73978	5.69299	11.1758	19.994	30.8564	40.3157	49.0702	57.4043	67.4928
59.54	1.18781	2.73978	5.70081	11.1953	20.0183	30.865	40.3274	49.0655	57.3996	67.5006
59.64	1.18079	2.74448	5.69379	11.1883	20.0308	30.8845	40.3204	49.0515	57.3856	67.4889
59.74	1.18781	2.7515	5.71252	11.207	20.0573	30.9111	40.3391	49.0585	57.3926	67.4889
59.84	1.20264	2.75461	5.71564	11.2296	20.08	30.9337	40.35	49.0733	57.3957	67.4888
59.94	1.20734	2.75931	5.72815	11.2539	20.0995	30.9462	40.3501	49.0749	57.4004	67.4889
60.04	1.20264	2.75931	5.73126	11.2656	20.1237	30.9658	40.3547	49.0702	57.4004	67.5006
60.14	1.18781	2.7515	5.72815	11.2625	20.1355	30.9697	40.3469	49.0624	57.3926	67.4928
60.24	1.1925	2.76791	5.74457	11.2742	20.1566	30.9892	40.3516	49.0671	57.3973	67.4975
60.34	1.18781	2.76321	5.73987	11.289	20.1667	30.997	40.3547	49.0624	57.3926	67.4928
60.44	1.19952	2.77103	5.74768	11.289	20.1862	31.0087	40.3665	49.0702	57.3926	67.4881
60.54	1.19952	2.77103	5.7594	11.2968	20.2011	31.0283	40.3665	49.0702	57.3895	67.4889
60.64	1.19641	2.77103	5.7594	11.3164	20.2253	31.0361	40.3743	49.0773	57.3848	67.4889
60.74	1.16827	2.77103	5.7594	11.3164	20.2331	31.0431	40.3743	49.0468	57.373	67.474
60.84	1.17139	2.77414	5.77502	11.3312	20.2558	31.0587	40.3774	49.0499	57.3762	67.4724
60.94	1.17139	2.77884	5.77893	11.3359	20.2722	31.0634	40.3743	49.0585	57.373	67.4693
61.04	1.17767	2.77884	5.79535	11.3601	20.3003	31.0876	40.3868	49.0632	57.3848	67.4811
61.14	1.17999	2.77884	5.80237	11.3789	20.3269	31.1064	40.3891	49.0702	57.3848	67.481
61.24	1.17999	2.79056	5.80237	11.3867	20.3542	31.1228	40.3938	49.0671	57.3848	67.481
61.34	1.19171	2.79056	5.81018	11.3984	20.3706	31.1298	40.4102	49.0624	57.3848	67.4857
61.44	1.19641	2.79526	5.81488	11.4148	20.4019	31.1541	40.4173	49.0671	57.3895	67.4811
61.54	1.20343	2.80228	5.8219	11.4297	20.4284	31.1689	40.425	49.0694	57.3965	67.4928
61.64	1.20184	2.8132	5.82501	11.4523	20.4511	31.1915	40.4282	49.0655	57.3996	67.4959
61.74	1.19952	2.8179	5.84143	11.464	20.4792	31.2079	40.4446	49.0702	57.4043	67.4959
61.84	1.18781	2.81479	5.82971	11.4648	20.487	31.2158	40.4407	49.0585	57.4043	67.4771
61.94	1.1925	2.81479	5.84222	11.4695	20.5113	31.24	40.454	49.0632	57.409	67.4865
62.04	1.19171	2.82571	5.84143	11.4883	20.5253	31.2509	40.4485	49.0624	57.4051	67.481
62.14	1.19482	2.83194	5.85626	11.5109	20.5526	31.2689	40.4711	49.0624	57.4035	67.4912
62.24	1.18469	2.8179	5.84924	11.5156	20.5652	31.2744	40.4719	49.0507	57.3965	67.4771
62.34	1.18781	2.8179	5.86407	11.5234	20.5847	31.2861	40.4719	49.0585	57.3965	67.4889
62.44	1.18781	2.8179	5.86877	11.5351	20.612	31.2939	40.4836	49.0655	57.3918	67.4935
62.54	1.18469	2.83432	5.88129	11.5562	20.6284	31.315	40.4837	49.0632	57.3973	67.4936
62.64	1.18701	2.84134	5.88049	11.5586	20.6558	31.3212	40.4875	49.0624	57.4082	67.4881
62.74	1.19562	2.85226	5.90314	11.5882	20.6698	31.3517	40.5063	49.0851	57.4191	67.5006
62.84	1.20264	2.86557	5.90784	11.5937	20.6941	31.3759	40.5196	49.0898	57.4238	67.5037
62.94	1.18781	2.85306	5.90784	11.6054	20.7097	31.3798	40.5149	49.0898	57.4113	67.4889
63.04	1.1925	2.86557	5.92426	11.6219	20.7292	31.3923	40.5313	49.0945	57.4168	67.5022
63.14	1.19952	2.86789	5.93127	11.6484	20.7487	31.4111	40.5336	49.1015	57.4207	67.5076
63.24	1.19952	2.86087	5.92737	11.6562	20.7448	31.4189	40.5274	49.0898	57.4113	67.5006
63.34	1.20264	2.86398	5.93048	11.6789	20.7675	31.4368	40.5446	49.0882	57.4043	67.5185
63.44	1.20734	2.8765	5.9469	11.7031	20.7956	31.4462	40.5422	49.0976	57.4121	67.5248
63.54	1.19092	2.8718	5.94299	11.7195	20.7917	31.4423	40.5422	49.0858	57.3957	67.5115
63.64	1.19171	2.86478	5.9516	11.7343	20.8081	31.4619	40.5469	49.0937	57.4004	67.5131
63.74	1.19641	2.8812	5.96332	11.7586	20.8394	31.4783	40.5469	49.0952	57.4051	67.5326
63.84	1.20343	2.89291	5.98126	11.7773	20.8495	31.49	40.561	49.1093	57.4168	67.5428
63.94	1.1925	2.8804	5.98987	11.7921	20.8581	31.4892	40.554	49.1093	57.416	67.5365
64.04	1.19952	2.89212	5.99768	11.7968	20.8855	31.5087	40.5508	49.1093	57.416	67.5467
64.14	1.20422	2.89993	6.0141	11.8328	20.9214	31.5205	40.5626	49.1257	57.416	67.5514
64.24	1.21124	2.91165	6.02893	11.8593	20.9433	31.54	40.5774	49.1327	57.4277	67.5678
64.34	1.20734	2.89993	6.02893	11.8507	20.9441	31.5478	40.5727	49.1288	57.4207	67.5592
64.44	1.20575	2.90775	6.04376	11.8781	20.9558	31.5509	40.5688	49.139	57.4191	67.5693
64.54	1.20734	2.91165	6.04065	11.8945	20.9675	31.5642	40.5688	49.1257	57.423	67.5756
64.64	1.20422	2.91165	6.04846	11.914	20.987	31.5712	40.5704	49.121	57.4238	67.5779
64.74	1.19952	2.91476	6.04846	11.9422	21.0066	31.5744	40.5774	49.121	57.4191	67.5787
64.84	1.21124	2.91946	6.06018	11.9492	21.0261	31.5869	40.5852	49.128	57.4207	67.5873
64.94	1.20264	2.90775	6.04846	11.957	21.0409	31.5869	40.5805	49.1093	57.4043	67.5857
65.04	1.20032	2.92416	6.06097	11.9765	21.0581	31.5947	40.5829	49.114	57.4285	67.5881
65.14	1.20734	2.939	6.06488	11.9961	21.0847	31.6033	40.5969	49.121	57.4387	67.6053
65.24	1.19952	2.9429	6.05548	11.9992	21.0995	31.6134	40.5875	49.1132	57.4269	67.6092
65.34	1.21124	2.94601	6.06018	12.0242	21.1324	31.6251	40.6047	49.121	57.4402	67.6053
65.44	1.20734	2.939	6.06018	12.0351	21.1277	31.6259	40.6008	49.1093	57.4191	67.6029
65.54	1.20264	2.94211	6.06018	12.0304	21.155	31.6306	40.6094	49.1163	57.4238	67.6053
65.64	1.19562	2.94681	6.06018	12.0429	21.1698	31.6376	40.6001	49.1171	57.4285	67.6146
65.74	1.20422	2.95541	6.06799	12.0515	21.1823	31.6572	40.6125	49.1171	57.4309	67.6248
65.84	1.20422	2.95541	6.06488	12.0633	21.2105	31.6572	40.6212	49.1257	57.4285	67.6264
65.94	1.20654	2.97415	6.0719	12.082	21.2487	31.6806	40.636	49.1358	57.4426	67.6498
66.04	1.21124	2.97726	6.08362	12.0968	21.2683	31.6884	40.643	49.1405	57.4324	67.6436
66.14	1.21124	2.96713	6.08362	12.1093	21.2847	31.7079	40.6329	49.1405	57.4355	67.6381
66.24	1.20264	2.96243	6.07971	12.1054	21.2995	31.7079	40.6243	49.1374	57.4355	67.6365
66.34	1.20422	2.96243	6.07971	12.132	21.3191	31.7275	40.6313	49.1327	57.4426	67.6381
66.44	1.21436	2.96866	6.09454	12.1476	21.3534	31.7423	40.6469	49.1436	57.4433	67.6396
66.54	1.22687	2.97806	6.09924	12.164	21.373	31.7634	40.6485	49.1554	57.4434	67.6537
66.64	1.23859	2.98587	6.11096	12.1687	21.3855	31.7665	40.6508	49.153	57.4504	67.6561
66.74	1.23859	2.99918	6.12347	12.1883	21.4128	31.7783	40.6563	49.153	57.4559	67.6568
66.84	1.23389	2.9968	6.12579	12.2093	21.4394	31.7814	40.6672	49.1671	57.4551	67.6607
66.94	1.22455	2.99759	6.11176	12.1961	21.4417	31.7791	40.6516	49.1484	57.4317	67.6451
67.04	1.22687	2.99759	6.11877	12.2117	21.4558	31.8056	40.6516	49.1562	57.4434	67.6537
67.14	1.21906	2.98978	6.11096	12.207	21.4628	31.8064	40.6524	49.1569	57.4324	67.6482
67.24	1.22607	2.98978	6.12268	12.2218	21.487	31.8212	40.6555	49.1523	57.4309	67.649
67.34	1.20734	2.99759	6.11096	12.2265	21.4917	31.8126	40.6508	49.1483	57.4238	67.6459
67.44	1.20734	2.99759	6.11407	12.2375	21.5097	31.8204	40.6586	49.1468	57.4301	67.6474
67.54	1.19952	3.0015	6.11877	12.2508	21.5214	31.8369	40.6586	49.1483	57.4285	67.6459
67.64	1.19952	2.9968	6.11877	12.2656	21.5339	31.8564	40.6633	49.1601	57.4238	67.6443
67.74	1.20734	2.99759	6.12189	12.2804	21.5503	31.8634	40.668	49.1569	57.4309	67.6373
67.84	1.20264	3.00931	6.12347	12.2851	21.5722	31.8642	40.6633	49.1554	57.4238	67.6412
67.94	1.1839	2.99759	6.11017	12.2898	21.573	31.872	40.6586	49.1366	57.4168	67.6295
68.04	1.1839	3.0054	6.11487	12.3047	21.5925	31.8806	40.6516	49.1483	57.4074	67.6248
68.14	1.1925	3.01401	6.11646	12.3133	21.598	31.8923	40.6532	49.1452	57.3973	67.6193
68.24	1.19482	3.01633	6.13049	12.3351	21.6198	31.9111	40.6672	49.1476	57.4129	67.6217
68.34	1.19562	3.00931	6.13049	12.3476	21.6347	31.9189	40.675	49.1483	57.4113	67.617
68.44	1.18079	3.0062	6.11877	12.3429	21.6355	31.922	40.675	49.1452	57.3926	67.5982
68.54	1.18781	3.0015	6.12347	12.3554	21.6503	31.9236	40.675	49.1405	57.3895	67.61
68.64	1.18311	3.00931	6.13049	12.3601	21.6597	31.9267	40.6821	49.1405	57.3965	67.6068
68.74	1.17297	3.0015	6.1391	12.3719	21.6714	31.9353	40.6797	49.1405	57.3887	67.6022
68.84	1.1886	3.0101	6.13751	12.3906	21.7019	31.9501	40.6954	49.1523	57.3965	67.6021
68.94	1.1792	3.0054	6.14221	12.4054	21.7167	31.9619	40.686	49.1374	57.3918	67.599
69.04	1.17999	3.02103	6.15002	12.4258	21.7339	31.9892	40.6946	49.1523	57.4012	67.6092
69.14	1.19092	3.02414	6.15314	12.4453	21.7519	32.004	40.6977	49.1554	57.3996	67.6053
69.24	1.18469	3.02103	6.15002	12.4492	21.7636	32.004	40.7032	49.1554	57.3918	67.6021
69.34	1.17529	3.03275	6.15002	12.4757	21.7761	32.0087	40.6985	49.1483	57.3848	67.6053
69.44	1.16827	3.02103	6.13519	12.4648	21.7808	31.997	40.6868	49.1483	57.3777	67.5834
69.54	1.17297	3.02103	6.14691	12.489	21.8003	32.0095	40.6993	49.1499	57.3848	67.5834
69.64	1.17688	3.02884	6.14532	12.5125	21.8269	32.0283	40.7016	49.1523	57.3848	67.5857
69.74	1.17529	3.02884	6.15002	12.5195	21.8534	32.0361	40.7063	49.164	57.3816	67.5904
69.84	1.15967	3.02023	6.14142	12.5187	21.8573	32.0361	40.6977	49.1507	57.3683	67.5787
69.94	1.16437	3.02182	6.14612	12.5351	21.8816	32.0556	40.7141	49.1483	57.3801	67.5787
70.04	1.16357	3.02103	6.13831	12.5273	21.8855	32.0595	40.7016	49.1483	57.3652	67.5709
70.14	1.15814	3.02573	6.14301	12.5468	21.9066	32.072	40.7071	49.1499	57.3699	67.5639
70.24	1.16827	3.04446	6.16644	12.5586	21.9237	32.079	40.711	49.1476	57.3848	67.5709
70.34	1.15656	3.02805	6.16174	12.5515	21.9214	32.0869	40.7063	49.1288	57.3684	67.5545
70.44	1.15186	3.02414	6.16486	12.5617	21.9464	32.097	40.7172	49.1436	57.3613	67.5428
70.54	1.14404	3.02884	6.16486	12.5617	21.9558	32.0986	40.7094	49.1405	57.3535	67.5396
70.64	1.14954	3.03354	6.17426	12.5828	21.9753	32.1111	40.7071	49.153	57.3582	67.5443
70.74	1.15344	3.03745	6.18127	12.5976	21.9948	32.1298	40.7141	49.1601	57.3652	67.5482
70.84	1.14874	3.03275	6.18597	12.6046	22.0066	32.1376	40.7141	49.1554	57.3605	67.5514
70.94	1.13391	3.02573	6.18597	12.6101	22.016	32.1423	40.7071	49.153	57.3465	67.5318
71.04	1.14404	3.03275	6.19299	12.625	22.0378	32.1572	40.7258	49.1569	57.3535	67.5318
71.14	1.14014	3.03586	6.19922	12.6476	22.0605	32.172	40.7258	49.1554	57.3535	67.5349
71.24	1.14484	3.03586	6.20862	12.6758	22.0722	32.1845	40.7336	49.1601	57.3535	67.5396
71.34	1.13702	3.02103	6.21332	12.6758	22.0769	32.1884	40.7258	49.1476	57.3457	67.5318
71.44	1.13702	3.02103	6.22034	12.6953	22.0933	32.2079	40.7211	49.1374	57.3457	67.5318
71.54	1.14172	3.03745	6.22974	12.7086	22.1128	32.2197	40.7305	49.1452	57.3504	67.5318
71.64	1.14874	3.04446	6.24377	12.7187	22.1394	32.2275	40.7375	49.1523	57.3527	67.5201
71.74	1.14563	3.05228	6.24689	12.7304	22.1511	32.2361	40.7375	49.1523	57.3457	67.5201
71.84	1.15887	3.05539	6.2547	12.7531	22.169	32.2345	40.7453	49.1624	57.3457	67.5201
71.94	1.15344	3.04837	6.24768	12.7414	22.1745	32.2353	40.7336	49.1483	57.334	67.5006
72.04	1.15344	3.05307	6.25708	12.7508	22.1988	32.2517	40.7383	49.1499	57.334	67.5053
72.14	1.16748	3.07181	6.27112	12.7656	22.2222	32.2619	40.7571	49.164	57.334	67.5006
72.24	1.16046	3.07181	6.26331	12.7851	22.2245	32.2665	40.7571	49.164	57.334	67.5006
72.34	1.16046	3.07181	6.27423	12.7968	22.2253	32.2783	40.7571	49.1671	57.334	67.5006
72.44	1.16827	3.07181	6.27893	12.8047	22.2448	32.2861	40.7524	49.1601	57.334	67.4928
72.54	1.16827	3.08273	6.28674	12.8164	22.2597	32.2861	40.7602	49.1632	57.3371	67.4912
72.64	1.15656	3.07101	6.28674	12.8164	22.2597	32.2939	40.7532	49.1632	57.3301	67.4771
72.74	1.16046	3.05618	6.28204	12.8164	22.2644	32.2978	40.7454	49.1483	57.3191	67.4576
72.84	1.16516	3.06088	6.29144	12.8328	22.2855	32.3103	40.7579	49.153	57.3192	67.4623
72.94	1.17999	3.07962	6.30316	12.8593	22.2956	32.329	40.7602	49.1647	57.3262	67.4662
73.04	1.17529	3.07962	6.31018	12.8672	22.3191	32.3408	40.7532	49.1601	57.3262	67.4615
73.14	1.15967	3.0679	6.30157	12.8656	22.33	32.3353	40.7446	49.1515	57.3176	67.4412
73.24	1.16437	3.0679	6.30939	12.8711	22.3425	32.3525	40.7493	49.1632	57.3176	67.4459
73.34	1.16437	3.08743	6.31879	12.8828	22.3495	32.3642	40.761	49.1562	57.3105	67.4459
73.44	1.18079	3.10385	6.34222	12.9109	22.3831	32.3884	40.7774	49.1694	57.327	67.4623
73.54	1.18781	3.11087	6.35394	12.9226	22.412	32.4072	40.7813	49.1718	57.334	67.4693
73.64	1.18781	3.11087	6.36096	12.9375	22.4245	32.415	40.7844	49.1718	57.3293	67.4693
73.74	1.18311	3.11087	6.37579	12.9492	22.4441	32.4267	40.7844	49.1718	57.3223	67.4693
73.84	1.17609	3.12259	6.38049	12.957	22.4527	32.4353	40.7766	49.1671	57.3191	67.4568
73.94	1.17609	3.12259	6.38049	12.9765	22.4675	32.4384	40.7797	49.1601	57.3176	67.4498
74.04	1.17609	3.12259	6.38049	12.9883	22.4753	32.4454	40.7696	49.1679	57.3223	67.4498
74.14	1.17609	3.11789	6.38519	13.0078	22.487	32.4462	40.7649	49.1679	57.3191	67.4467
74.24	1.18079	3.11087	6.40002	13.0195	22.5066	32.4579	40.7649	49.1765	57.3145	67.442
74.34	1.19952	3.10776	6.39221	13.0273	22.5261	32.4658	40.7766	49.1601	57.3145	67.442
74.44	1.19952	3.11087	6.40314	13.0468	22.5378	32.4743	40.7766	49.1671	57.3145	67.442
74.54	1.18781	3.11087	6.40784	13.0586	22.5573	32.4892	40.7719	49.1601	57.3066	67.442
74.64	1.19952	3.11087	6.40784	13.0703	22.5769	32.4962	40.7649	49.1679	57.3145	67.4373
74.74	1.1925	3.11557	6.40082	13.0711	22.5847	32.49	40.7579	49.1609	57.3074	67.4232
74.84	1.19952	3.12259	6.42426	13.0898	22.5964	32.5087	40.7649	49.1647	57.3145	67.4185
74.94	1.19952	3.1304	6.43127	13.0976	22.6159	32.5119	40.7649	49.1554	57.3145	67.4185
75.04	1.19171	3.12259	6.42346	13.1015	22.6277	32.5087	40.7571	49.1405	57.302	67.4107
75.14	1.19171	3.11789	6.43127	13.1093	22.6394	32.5165	40.7649	49.1405	57.2949	67.4107
75.24	1.19171	3.11557	6.44611	13.1211	22.6558	32.5251	40.7649	49.1476	57.2949	67.4076
75.34	1.19952	3.11789	6.45081	13.1289	22.6589	32.54	40.7766	49.1405	57.2949	67.4029
75.44	1.17999	3.11087	6.44379	13.1289	22.6667	32.54	40.7618	49.1257	57.2832	67.3912
75.54	1.17999	3.11087	6.46252	13.1289	22.6784	32.5478	40.7571	49.1327	57.2801	67.3912
75.64	1.17999	3.11868	6.46252	13.1437	22.6933	32.5548	40.7571	49.1327	57.2754	67.3912
75.74	1.19092	3.1218	6.47345	13.1515	22.7011	32.5509	40.768	49.1311	57.2785	67.3896
75.84	1.19562	3.1265	6.48987	13.164	22.7331	32.5634	40.7727	49.1366	57.2832	67.3873
75.94	1.19562	3.12338	6.49457	13.1758	22.7448	32.5829	40.7727	49.1335	57.2785	67.3873
76.04	1.19562	3.11868	6.50159	13.1836	22.7644	32.5947	40.768	49.1288	57.2715	67.3943
76.14	1.20734	3.1304	6.5094	13.2031	22.773	32.6064	40.761	49.1405	57.2715	67.3756
76.24	1.20734	3.1304	6.5094	13.2148	22.7761	32.6111	40.761	49.1483	57.2715	67.3842
76.34	1.20734	3.1304	6.51251	13.2265	22.7956	32.6064	40.761	49.1437	57.2801	67.3826
76.44	1.19952	3.1257	6.52112	13.2265	22.7948	32.6181	40.7532	49.1288	57.2676	67.3842
76.54	1.19952	3.1304	6.52112	13.2461	22.8073	32.6298	40.7618	49.1257	57.2754	67.3795
76.64	1.20422	3.1351	6.52582	13.2625	22.8199	32.6376	40.7618	49.1257	57.2754	67.3842
76.74	1.21124	3.15384	6.54065	13.2773	22.8503	32.6494	40.7688	49.128	57.2754	67.3865
76.84	1.21124	3.16165	6.54535	13.3055	22.8534	32.6572	40.7805	49.1327	57.2754	67.3912
76.94	1.20734	3.14993	6.55237	13.3086	22.8542	32.6572	40.7641	49.1179	57.2723	67.3764
77.04	1.20734	3.16165	6.55548	13.3156	22.8659	32.6767	40.7571	49.1132	57.2676	67.3717
77.14	1.21124	3.15384	6.55237	13.3086	22.8659	32.6775	40.7493	49.1132	57.2629	67.3639
77.24	1.21124	3.15695	6.56409	13.3203	22.8855	32.6806	40.7493	49.1085	57.2559	67.3639
77.34	1.20264	3.14133	6.56329	13.3195	22.8855	32.672	40.7407	49.1046	57.259	67.3623
77.44	1.20734	3.15775	6.56799	13.3437	22.905	32.6837	40.7532	49.1093	57.2637	67.3678
77.54	1.20264	3.15463	6.56799	13.3507	22.9167	32.6845	40.7485	49.1093	57.259	67.3678
77.64	1.19562	3.14603	6.56799	13.3515	22.9198	32.6845	40.7297	49.0976	57.252	67.3529
77.74	1.19562	3.14603	6.56799	13.3515	22.9323	32.6962	40.7297	49.0929	57.2598	67.36
77.84	1.19562	3.13821	6.56799	13.3601	22.9362	32.6962	40.7219	49.0749	57.2488	67.3521
77.94	1.1925	3.14523	6.58441	13.3672	22.9558	32.7158	40.7219	49.078	57.2441	67.3553
78.04	1.18781	3.13821	6.59143	13.3867	22.9722	32.7275	40.7188	49.0702	57.2512	67.3482
78.14	1.18781	3.13821	6.59924	13.3898	22.9753	32.7243	40.7258	49.078	57.241	67.3568
78.24	1.1925	3.12808	6.60394	13.3992	22.9878	32.7205	40.7188	49.078	57.2293	67.3451
78.34	1.19952	3.14212	6.61407	13.414	23.0066	32.7392	40.7258	49.0663	57.2395	67.3475
78.44	1.19171	3.14212	6.61096	13.4179	23.0183	32.7509	40.7133	49.0585	57.2246	67.3326
78.54	1.19952	3.15384	6.61877	13.4344	23.0331	32.7626	40.7141	49.0671	57.2215	67.3404
78.64	1.19794	3.15225	6.63361	13.4406	23.0409	32.7689	40.7172	49.0655	57.2316	67.3435
78.74	1.1839	3.13821	6.62659	13.4453	23.0534	32.7665	40.7102	49.0585	57.2199	67.3318
78.84	1.19562	3.14603	6.63831	13.4648	23.0581	32.7744	40.7102	49.0702	57.2207	67.3365
78.94	1.18469	3.14993	6.63831	13.4765	23.0691	32.7783	40.6993	49.0624	57.2199	67.3256
79.04	1.17609	3.1351	6.62659	13.4765	23.0605	32.7744	40.6829	49.0538	57.2012	67.317
79.14	1.18469	3.12729	6.63519	13.493	23.0699	32.783	40.6915	49.0437	57.2059	67.3139
79.24	1.17999	3.13742	6.63049	13.5078	23.0816	32.7783	40.6899	49.0476	57.2098	67.3162
79.34	1.18311	3.1304	6.63831	13.5226	23.1003	32.7931	40.6946	49.0382	57.2051	67.3092
79.44	1.1792	3.13351	6.64142	13.5304	23.1183	32.7892	40.6977	49.0421	57.2199	67.3123
79.54	1.1839	3.1312	6.64612	13.5429	23.112	32.7908	40.6875	49.0351	57.216	67.3139
79.64	1.1972	3.14291	6.65082	13.5523	23.1363	32.7986	40.6993	49.0468	57.2137	67.3217
79.74	1.19952	3.13742	6.65002	13.5539	23.1425	32.8173	40.6985	49.039	57.2246	67.3162
79.84	1.20654	3.14212	6.66956	13.5664	23.155	32.8173	40.6938	49.0358	57.2293	67.3209
79.94	1.19952	3.14993	6.67426	13.5828	23.1714	32.829	40.6946	49.039	57.2246	67.3209
80.04	1.20032	3.13821	6.67426	13.5828	23.1714	32.8298	40.6876	49.039	57.2293	67.3186
80.14	1.19794	3.14523	6.68439	13.5882	23.1886	32.8439	40.6985	49.046	57.2269	67.3115
80.24	1.20734	3.14993	6.69611	13.6054	23.1941	32.8486	40.6985	49.0554	57.2324	67.3209
80.34	1.20422	3.15775	6.68909	13.6289	23.2105	32.8681	40.7063	49.0507	57.2293	67.3209
80.44	1.21204	3.17105	6.70551	13.6531	23.2222	32.8845	40.7063	49.0671	57.2363	67.3404
80.54	1.23077	3.17337	6.72504	13.6632	23.2487	32.8947	40.718	49.0694	57.2363	67.3373
80.64	1.21906	3.16946	6.72034	13.6531	23.2683	32.8876	40.7063	49.0585	57.2324	67.3287
80.74	1.21436	3.18118	6.73206	13.6679	23.2714	32.8876	40.7141	49.0702	57.241	67.3287
80.84	1.22217	3.1843	6.74298	13.6906	23.2909	32.9072	40.7243	49.0811	57.2465	67.3435
80.94	1.22375	3.1843	6.75159	13.7023	23.3073	32.8994	40.7219	49.0866	57.2441	67.3357
81.04	1.20734	3.17728	6.73517	13.7031	23.312	32.8954	40.7071	49.0702	57.2277	67.3256
81.14	1.21204	3.17886	6.73285	13.7164	23.3316	32.9119	40.7188	49.0702	57.234	67.3334
81.24	1.21906	3.18118	6.73596	13.7265	23.3347	32.9072	40.7258	49.0663	57.2324	67.324
81.34	1.22528	3.19211	6.75079	13.7375	23.3565	32.922	40.7243	49.0694	57.2355	67.3318
81.44	1.22296	3.19211	6.76721	13.7609	23.362	32.9345	40.7266	49.0827	57.252	67.3412
81.54	1.23157	3.18198	6.77191	13.7703	23.3784	32.9314	40.7188	49.0866	57.2442	67.3334
81.64	1.23547	3.20071	6.79065	13.7968	23.3925	32.9501	40.7375	49.0968	57.2488	67.3475
81.74	1.23389	3.20071	6.79846	13.8133	23.405	32.9533	40.7407	49.0898	57.2559	67.3404
81.84	1.23859	3.20541	6.79535	13.8203	23.4214	32.9579	40.7454	49.1046	57.2559	67.3451
81.94	1.23547	3.20071	6.80237	13.8351	23.4315	32.9579	40.75	49.0944	57.2559	67.3404
82.04	1.23859	3.20071	6.81018	13.8476	23.4362	32.9658	40.7571	49.1015	57.2629	67.3475
82.14	1.23859	3.21243	6.8266	13.8719	23.4574	32.979	40.7571	49.1015	57.2606	67.3568
82.24	1.25031	3.21243	6.84143	13.8836	23.4792	32.9814	40.7649	49.1093	57.2723	67.3592
82.34	1.25732	3.21243	6.84845	13.8859	23.4862	32.9962	40.7766	49.1062	57.2746	67.3568
82.44	1.25342	3.22025	6.85626	13.9015	23.4901	32.9923	40.775	49.1163	57.2707	67.367
82.54	1.26593	3.23196	6.86877	13.9211	23.5144	33.0165	40.7844	49.1241	57.2832	67.3748
82.64	1.26282	3.22726	6.86877	13.9226	23.5308	33.0119	40.7891	49.1288	57.2801	67.3646
82.74	1.25812	3.23196	6.88519	13.9375	23.5409	33.0165	40.7844	49.1405	57.2871	67.3717
82.84	1.26514	3.23196	6.89221	13.9523	23.5456	33.0165	40.7915	49.1452	57.2824	67.367
82.94	1.25891	3.22806	6.88519	13.9547	23.5667	33.0142	40.7821	49.1405	57.2684	67.3607
83.04	1.26282	3.22495	6.89532	13.9765	23.5769	33.0165	40.7961	49.1483	57.2785	67.3764
83.14	1.26984	3.23196	6.90002	13.9883	23.5964	33.0283	40.7993	49.1483	57.2832	67.3717
83.24	1.27295	3.23508	6.90314	14.0062	23.6066	33.0392	40.8071	49.16	57.2863	67.3701
83.34	1.28076	3.24759	6.91254	14.0234	23.6191	33.0556	40.8204	49.1632	57.2957	67.3756
83.44	1.26593	3.23978	6.91174	14.0351	23.6206	33.0478	40.8079	49.1554	57.2832	67.3764
83.54	1.27765	3.2515	6.92346	14.0468	23.6277	33.0478	40.811	49.1601	57.2832	67.3717
83.64	1.27454	3.2468	6.93127	14.0633	23.6472	33.0431	40.8235	49.1647	57.2902	67.367
83.74	1.27454	3.24136	6.94299	14.0828	23.655	33.0525	40.8251	49.1601	57.2879	67.3764
83.84	1.28937	3.2515	6.95081	14.1093	23.6784	33.0595	40.8344	49.1687	57.3066	67.3865
83.94	1.29639	3.26321	6.96252	14.1242	23.6948	33.0673	40.8352	49.1718	57.3113	67.3795
84.04	1.28937	3.26321	6.96564	14.1367	23.698	33.0642	40.8422	49.1718	57.3066	67.3881
84.14	1.30109	3.26321	6.97034	14.1484	23.7175	33.0626	40.843	49.1788	57.3184	67.3912
84.24	1.30579	3.26633	6.98206	14.1632	23.7441	33.0759	40.8516	49.1718	57.3184	67.3865
84.34	1.3042	3.27414	6.98987	14.1789	23.7519	33.0822	40.85	49.1913	57.3215	67.3912
84.44	1.3042	3.27884	7.00159	14.2	23.7644	33.0869	40.8547	49.1866	57.3293	67.3912
84.54	1.29718	3.28745	7.02112	14.207	23.7839	33.0986	40.8618	49.1874	57.3223	67.3865
84.64	1.3089	3.29056	7.01642	14.2148	23.8003	33.0986	40.8625	49.1944	57.3191	67.3873
84.74	1.31671	3.29056	7.02893	14.2218	23.8073	33.1064	40.8711	49.1874	57.3262	67.3959
84.84	1.31201	3.28586	7.02582	14.2265	23.8269	33.1134	40.8743	49.1874	57.3215	67.3865
84.94	1.3136	3.29056	7.02893	14.2461	23.8339	33.1064	40.8743	49.196	57.3145	67.3795
85.04	1.3089	3.29837	7.04065	14.2625	23.8347	33.1142	40.8813	49.1913	57.3145	67.3826
85.14	1.3089	3.30307	7.05707	14.282	23.8589	33.1275	40.8868	49.2038	57.3223	67.3889
85.24	1.31671	3.32181	7.08362	14.2968	23.8745	33.1298	40.9024	49.2062	57.3223	67.3912
85.34	1.3136	3.31711	7.09143	14.3086	23.8894	33.1415	40.9055	49.2077	57.3309	67.3912
85.44	1.32062	3.3179	7.10315	14.3234	23.9042	33.1415	40.9126	49.203	57.3262	67.3982
85.54	1.31903	3.32962	7.10156	14.339	23.9198	33.1478	40.9086	49.2093	57.3324	67.399
85.64	1.30188	3.3179	7.10706	14.3437	23.9198	33.1337	40.9133	49.1952	57.3301	67.3873
85.74	1.3089	3.3179	7.10394	14.3484	23.9206	33.1454	40.918	49.1952	57.327	67.3826
85.84	1.3136	3.33041	7.12347	14.3601	23.9339	33.158	40.918	49.2085	57.327	67.392
85.94	1.31592	3.34915	7.14221	14.382	23.9558	33.165	40.9321	49.2062	57.3457	67.3959
86.04	1.3089	3.34445	7.14532	14.3867	23.9706	33.1736	40.925	49.2069	57.3457	67.399
86.14	1.3042	3.33432	7.15002	14.3945	23.9753	33.1767	40.9282	49.2155	57.341	67.3943
86.24	1.29407	3.34604	7.15472	14.4078	23.98	33.1736	40.918	49.203	57.3387	67.3928
86.34	1.29797	3.35306	7.15704	14.425	24.0034	33.1923	40.9336	49.2062	57.3426	67.3951
86.44	1.29639	3.35147	7.16486	14.4445	24.0214	33.1908	40.9321	49.1991	57.341	67.4014
86.54	1.3042	3.36087	7.18597	14.457	24.0495	33.1962	40.9368	49.2108	57.3574	67.4061
86.64	1.29407	3.36557	7.19299	14.4718	24.0527	33.2079	40.9399	49.2108	57.3527	67.3959
86.74	1.28937	3.37259	7.19611	14.4765	24.0652	33.2079	40.9329	49.2179	57.3457	67.3912
86.84	1.30109	3.3804	7.18909	14.4734	24.0769	33.2197	40.9446	49.2077	57.3504	67.4029
86.94	1.3089	3.39212	7.21332	14.493	24.0894	33.2322	40.9462	49.2155	57.3457	67.4029
87.04	1.3089	3.39212	7.23206	14.5	24.1167	33.2509	40.9485	49.2179	57.3574	67.4107
87.14	1.30579	3.40384	7.23676	14.5148	24.1198	33.2462	40.9602	49.2226	57.3527	67.4076
87.24	1.31281	3.41165	7.24377	14.5195	24.1347	33.2439	40.9555	49.2272	57.3535	67.4029
87.34	1.2995	3.39993	7.23828	14.5187	24.1308	33.2306	40.9477	49.2093	57.3418	67.4014
87.44	1.30499	3.39523	7.24768	14.5398	24.1386	33.2353	40.9524	49.2187	57.3535	67.4068
87.54	1.29407	3.39212	7.25159	14.5273	24.1355	33.2392	40.9563	49.2077	57.341	67.3959
87.64	1.29407	3.40463	7.26099	14.5515	24.1566	33.2439	40.9657	49.2155	57.3504	67.4076
87.74	1.29639	3.39993	7.26331	14.5539	24.1589	33.247	40.9563	49.2226	57.3504	67.3982
87.84	1.29248	3.41476	7.27423	14.5578	24.1815	33.2572	40.9594	49.2257	57.3488	67.3943
87.94	1.29718	3.41476	7.29065	14.5859	24.1941	33.2665	40.9758	49.2257	57.3535	67.4037
88.04	1.28857	3.40384	7.28674	14.582	24.1941	33.2548	40.9594	49.214	57.3371	67.399
88.14	1.28156	3.41556	7.29376	14.5906	24.2019	33.2595	40.9524	49.2069	57.3418	67.399
88.24	1.28705	3.41245	7.30316	14.5906	24.2058	33.2634	40.9493	49.2085	57.3465	67.3912
88.34	1.28937	3.41946	7.31879	14.6093	24.2253	33.2783	40.9563	49.2108	57.3535	67.399
88.44	1.28467	3.42416	7.3219	14.6242	24.237	33.2783	40.9516	49.2179	57.3504	67.4107
88.54	1.27454	3.40775	7.3172	14.6172	24.2331	33.2783	40.9329	49.1991	57.3457	67.4061
88.64	1.27765	3.41946	7.31799	14.625	24.2448	33.2861	40.9329	49.196	57.341	67.4037
88.74	1.28076	3.42258	7.32813	14.6445	24.2558	33.2962	40.936	49.2022	57.3449	67.3974
88.84	1.28467	3.439	7.31799	14.6437	24.2691	33.3056	40.9407	49.1991	57.3535	67.3873
88.94	1.29016	3.4437	7.34222	14.6492	24.2808	33.322	40.9422	49.1991	57.3582	67.4006
89.04	1.29718	3.44601	7.34613	14.6679	24.2995	33.3369	40.9446	49.2108	57.3621	67.4029
89.14	1.28235	3.43588	7.34924	14.6593	24.3027	33.3369	40.9446	49.1991	57.341	67.399
89.24	1.28937	3.43118	7.34924	14.664	24.3034	33.3447	40.9399	49.196	57.3418	67.4061
89.34	1.28937	3.4437	7.36566	14.6773	24.3199	33.3611	40.9376	49.2038	57.3535	67.4037
89.44	1.30029	3.46555	7.38361	14.7023	24.3495	33.379	40.9477	49.214	57.3535	67.4185
89.54	1.29718	3.45773	7.38751	14.7023	24.3542	33.3876	40.9415	49.2062	57.3457	67.4225
89.64	1.30579	3.45853	7.40002	14.7117	24.3659	33.3923	40.9368	49.1991	57.3527	67.4225
89.74	1.28937	3.44681	7.39612	14.7148	24.3737	33.3876	40.925	49.1944	57.334	67.4061
89.84	1.29248	3.45541	7.40472	14.7265	24.3855	33.3994	40.9204	49.1874	57.3387	67.399
89.94	1.29016	3.45071	7.41644	14.7383	24.398	33.4072	40.9258	49.189	57.3387	67.4115
90.04	1.29248	3.45071	7.43127	14.7461	24.4136	33.4072	40.9446	49.1913	57.3527	67.4256
90.14	1.30029	3.46164	7.44141	14.7687	24.4315	33.422	40.9477	49.2022	57.3566	67.4185
90.24	1.29407	3.45853	7.43909	14.7773	24.4362	33.4267	40.9446	49.1991	57.3504	67.4225
90.34	1.30109	3.46713	7.45081	14.7937	24.4433	33.4267	40.9415	49.1991	57.3574	67.4303
90.44	1.3089	3.46713	7.46332	14.8055	24.4605	33.44	40.9415	49.2038	57.3574	67.4303
90.54	1.29718	3.45773	7.46722	14.8039	24.4558	33.4384	40.9438	49.2108	57.3535	67.4271
90.64	1.30579	3.46243	7.47034	14.8117	24.4753	33.4454	40.9368	49.2108	57.3652	67.4225
90.74	1.3089	3.46555	7.47736	14.8242	24.487	33.4384	40.9368	49.2108	57.3574	67.4303
90.84	1.31201	3.44992	7.47345	14.8273	24.4862	33.4415	40.925	49.1976	57.3449	67.417
90.94	1.3042	3.44681	7.46722	14.8406	24.4948	33.4462	40.9172	49.1991	57.3418	67.4068
91.04	1.30499	3.4437	7.48206	14.8554	24.5066	33.4462	40.925	49.1991	57.3371	67.4037
91.14	1.32141	3.4437	7.48987	14.8797	24.5159	33.4705	40.9251	49.2007	57.3434	67.4108
91.24	1.33624	3.45071	7.48987	14.882	24.5214	33.4658	40.9133	49.1991	57.3293	67.399
91.34	1.33313	3.45853	7.48517	14.8828	24.5425	33.4728	40.9133	49.1991	57.3223	67.4068
91.44	1.34015	3.45383	7.48596	14.8992	24.5456	33.4736	40.9086	49.1991	57.3309	67.4037
91.54	1.34326	3.44681	7.49457	14.9179	24.5652	33.4853	40.9133	49.1991	57.3262	67.399
91.64	1.34015	3.45071	7.50159	14.9179	24.5691	33.4853	40.9102	49.1913	57.3215	67.3865
91.74	1.35266	3.4523	7.51801	14.9422	24.5808	33.5017	40.9102	49.196	57.3192	67.3959
91.84	1.3714	3.45462	7.52814	14.9562	24.5886	33.5173	40.929	49.1983	57.3262	67.4029
91.94	1.3714	3.46243	7.53284	14.9687	24.6081	33.5204	40.929	49.1913	57.323	67.3982
92.04	1.38232	3.47726	7.53284	14.9836	24.623	33.5236	40.9274	49.1944	57.3285	67.4029
92.14	1.38232	3.47025	7.54065	14.9843	24.6237	33.5283	40.9211	49.1874	57.3145	67.399
92.24	1.37531	3.47025	7.54065	15.0008	24.6308	33.5361	40.9211	49.1991	57.3223	67.399
92.34	1.38391	3.48196	7.54846	15.0078	24.6433	33.5361	40.9297	49.1991	57.3293	67.4061
92.44	1.38232	3.47726	7.56018	15.0109	24.655	33.5478	40.925	49.2069	57.3223	67.399
92.54	1.38391	3.47025	7.55237	15.0156	24.655	33.5478	40.9172	49.1913	57.3113	67.3959
92.64	1.37921	3.47025	7.56409	15.0273	24.6714	33.5478	40.9204	49.196	57.3066	67.3865
92.74	1.38391	3.46323	7.56488	15.0398	24.6745	33.5525	40.9063	49.1874	57.3074	67.3842
92.84	1.39093	3.48196	7.57892	15.0555	24.7027	33.5744	40.9133	49.196	57.3098	67.3912
92.94	1.39874	3.48666	7.57971	15.0656	24.7097	33.5673	40.925	49.1913	57.3113	67.399
93.04	1.39404	3.48196	7.59143	15.0664	24.7175	33.5642	40.925	49.203	57.3066	67.3959
93.14	1.38702	3.49368	7.59143	15.0859	24.7323	33.5712	40.9368	49.1983	57.3066	67.4029
93.24	1.38391	3.48898	7.59924	15.0929	24.737	33.579	40.9336	49.1913	57.3137	67.4029
93.34	1.39093	3.48978	7.61096	15.1054	24.7495	33.579	40.9321	49.1913	57.3035	67.3982
93.44	1.39404	3.49289	7.62189	15.1172	24.7714	33.5939	40.9282	49.1944	57.3098	67.4021
93.54	1.40656	3.50461	7.62347	15.125	24.7909	33.6064	40.9446	49.196	57.3098	67.4037
93.64	1.40656	3.49759	7.63049	15.1367	24.7956	33.6181	40.9446	49.1913	57.2996	67.4107
93.74	1.40186	3.50229	7.64221	15.1515	24.8034	33.6181	40.9524	49.1913	57.3066	67.4061
93.84	1.39484	3.50931	7.64532	15.1562	24.8152	33.6212	40.9493	49.1991	57.302	67.3943
93.94	1.39484	3.50931	7.63831	15.1609	24.823	33.6142	40.9563	49.1991	57.2949	67.399
94.04	1.38782	3.51401	7.64301	15.1687	24.8277	33.6189	40.9493	49.1921	57.291	67.392
94.14	1.40656	3.51633	7.65784	15.1875	24.8425	33.6376	40.9516	49.2108	57.2879	67.399
94.24	1.39563	3.5015	7.66174	15.1875	24.8464	33.6267	40.9368	49.1983	57.2754	67.399
94.34	1.39404	3.50931	7.66486	15.2023	24.8542	33.6329	40.9477	49.1944	57.2738	67.399
94.44	1.39874	3.50931	7.67737	15.2148	24.8659	33.6408	40.9641	49.1991	57.2715	67.4107
94.54	1.40186	3.50931	7.68909	15.2265	24.8777	33.654	40.9641	49.1991	57.2801	67.4107
94.64	1.39954	3.50931	7.70862	15.2508	24.8855	33.6541	40.9758	49.2038	57.2801	67.4186
94.74	1.41827	3.52103	7.70862	15.2695	24.8972	33.6689	40.9758	49.214	57.2871	67.4154
94.84	1.41827	3.52103	7.72034	15.2773	24.905	33.672	40.9758	49.2069	57.2824	67.4107
94.94	1.41516	3.52884	7.72815	15.2843	24.9167	33.6853	40.9758	49.2069	57.2801	67.4061
95.04	1.41046	3.51401	7.72504	15.2734	24.9128	33.6689	40.961	49.2069	57.2707	67.399
95.14	1.42999	3.53275	7.73206	15.2968	24.9362	33.6884	40.9758	49.2155	57.2832	67.4107
95.24	1.41357	3.52103	7.74298	15.2929	24.9441	33.6767	40.9641	49.1991	57.2684	67.4037
95.34	1.40656	3.52103	7.74768	15.3047	24.9527	33.6884	40.9641	49.1991	57.2637	67.399
95.44	1.40656	3.52884	7.75238	15.3242	24.948	33.6837	40.9641	49.1944	57.2754	67.3943
95.54	1.41046	3.52103	7.75159	15.3281	24.9597	33.6767	40.9563	49.1796	57.2629	67.3912
95.64	1.41669	3.53586	7.77423	15.3359	24.9581	33.6915	40.9594	49.1913	57.259	67.3943
95.74	1.41437	3.54056	7.77893	15.3476	24.9753	33.6962	40.9758	49.1913	57.2637	67.3943
95.84	1.41437	3.54056	7.79065	15.3507	24.9753	33.7033	40.9758	49.1991	57.2637	67.3873
95.94	1.41437	3.54056	7.79065	15.3554	24.9948	33.6931	40.9758	49.1991	57.2637	67.3951
96.04	1.41125	3.54837	7.79376	15.3672	24.9948	33.6962	40.979	49.1944	57.2668	67.392
96.14	1.39954	3.53665	7.79144	15.3648	24.9878	33.6892	40.9649	49.1804	57.2449	67.3803
96.24	1.40656	3.54837	7.80627	15.3867	25.0034	33.7079	40.9719	49.1874	57.2598	67.399
96.34	1.40656	3.54837	7.81488	15.3984	25.0066	33.7079	40.9719	49.1843	57.2566	67.399
96.44	1.41357	3.56009	7.81329	15.4179	25.0066	33.7158	40.9719	49.1913	57.2551	67.4107
96.54	1.40656	3.5679	7.82269	15.4258	25.0019	33.7158	40.9719	49.1913	57.2598	67.4185
96.64	1.40344	3.56009	7.81018	15.4367	24.9987	33.7197	40.9727	49.1835	57.252	67.4061
96.74	1.41046	3.56009	7.8219	15.4375	25.0066	33.7197	40.968	49.1788	57.2637	67.399
96.84	1.41357	3.56009	7.83362	15.4492	25.0136	33.7197	40.9758	49.1718	57.2605	67.399
96.94	1.41125	3.56479	7.84143	15.457	25.0191	33.7322	40.9805	49.1765	57.2606	67.4037
97.04	1.41827	3.57181	7.84143	15.4765	25.0378	33.7509	40.9875	49.1913	57.2676	67.4225
97.14	1.42999	3.57181	7.85315	15.4883	25.0378	33.7462	40.9875	49.1913	57.2629	67.4225
97.24	1.42999	3.58353	7.86096	15.4851	25.0456	33.747	40.9875	49.1882	57.2676	67.4303
97.34	1.42999	3.58353	7.87268	15.5	25.0542	33.7556	40.9875	49.1788	57.2676	67.4271
97.44	1.41827	3.57492	7.86407	15.5031	25.0526	33.7423	40.9907	49.1749	57.2637	67.4138
97.54	1.42999	3.57651	7.88831	15.5156	25.0652	33.747	40.9954	49.1796	57.2668	67.4303
97.64	1.42999	3.57962	7.88831	15.5273	25.0652	33.7587	40.9954	49.1796	57.2715	67.4303
97.74	1.42529	3.57962	7.90002	15.5351	25.0769	33.7619	40.9954	49.1874	57.2684	67.4303
97.84	1.41827	3.57962	7.90784	15.5468	25.0769	33.7548	40.9954	49.1874	57.2637	67.4381
97.94	1.42609	3.57962	7.91644	15.5617	25.0847	33.7548	40.9954	49.1874	57.2754	67.4381
98.04	1.42297	3.57962	7.91956	15.5547	25.0964	33.7548	40.9954	49.1944	57.2754	67.4451
98.14	1.41046	3.57181	7.92346	15.5586	25.0886	33.7556	40.9875	49.1796	57.2676	67.4303
98.24	1.41046	3.57181	7.91876	15.5781	25.0964	33.7587	40.9829	49.1765	57.2676	67.4303
98.34	1.41516	3.57651	7.93597	15.5906	25.1128	33.7634	40.9852	49.1765	57.2723	67.4467
98.44	1.41748	3.59525	7.94299	15.6093	25.1316	33.7775	41.0024	49.1835	57.2793	67.4506
98.54	1.41046	3.59525	7.95081	15.6172	25.1394	33.7704	40.9954	49.1835	57.2793	67.4459
98.64	1.41046	3.59525	7.95941	15.6289	25.1394	33.7783	40.9954	49.1835	57.2871	67.4412
98.74	1.42218	3.59525	7.96643	15.6336	25.1589	33.7783	40.9954	49.1835	57.2871	67.442
98.84	1.43311	3.59836	7.97736	15.6437	25.1573	33.7931	40.9985	49.1819	57.2902	67.4451
98.94	1.43469	3.60306	7.98907	15.6601	25.1745	33.7978	41.0032	49.1796	57.2949	67.4498
99.04	1.41827	3.59134	7.97815	15.6679	25.1745	33.7978	40.9915	49.1726	57.2832	67.435
99.14	1.42999	3.59915	7.97815	15.6758	25.1745	33.7978	40.9915	49.1749	57.2832	67.442
99.24	1.41357	3.58743	7.97815	15.6758	25.1706	33.7908	40.9797	49.1562	57.2715	67.4303
99.34	1.41125	3.59525	7.97815	15.6883	25.187	33.7861	40.9844	49.1609	57.2762	67.4428
99.44	1.42139	3.60226	7.98126	15.7023	25.2011	33.7931	40.9868	49.16	57.2902	67.4404
99.54	1.41907	3.59995	7.97894	15.7031	25.2066	33.7908	40.9844	49.153	57.2879	67.4311
99.64	1.42999	3.59915	7.98676	15.707	25.2058	33.7978	40.9836	49.1523	57.2871	67.442
99.74	1.42999	3.61087	7.98987	15.7187	25.2144	33.7931	40.9836	49.1523	57.2871	67.442
99.84	1.42529	3.61087	8.00159	15.7383	25.2175	33.7861	40.9922	49.1523	57.2824	67.4373
99.94	1.42609	3.61087	8.01331	15.743	25.2292	33.7978	40.9875	49.1523	57.2754	67.4303
100.04	1.42609	3.62259	8.02112	15.7383	25.237	33.7978	40.9875	49.1523	57.2754	67.435
100.14	1.42609	3.62259	8.02112	15.75	25.2441	33.8056	40.9875	49.1523	57.2754	67.4303
100.24	1.43781	3.62259	8.02814	15.7648	25.2417	33.8056	40.9875	49.1593	57.2832	67.4303
100.34	1.43781	3.62259	8.02893	15.7695	25.2566	33.8173	40.9946	49.1523	57.2832	67.442
100.44	1.44952	3.6304	8.04065	15.7773	25.2683	33.8142	40.9875	49.1405	57.2949	67.4373
100.54	1.44952	3.6304	8.05707	15.7921	25.28	33.8173	40.9875	49.1405	57.2949	67.4303
100.64	1.44952	3.6304	8.05237	15.7851	25.2878	33.8173	40.9954	49.1405	57.2949	67.4303
100.74	1.44952	3.6304	8.06409	15.8015	25.3073	33.8244	40.9954	49.1405	57.2949	67.435
100.84	1.46045	3.64993	8.07031	15.8	25.3222	33.8204	40.9985	49.1554	57.298	67.4334
100.94	1.46204	3.65854	8.07349	15.8133	25.3316	33.8337	41.0001	49.1538	57.3043	67.4467
101.04	1.46045	3.66476	8.07031	15.8195	25.3417	33.8368	41.0102	49.1476	57.298	67.4451
101.14	1.47687	3.66946	8.07971	15.8312	25.3581	33.8369	41.0149	49.1523	57.3145	67.4451
101.24	1.46515	3.65775	8.07269	15.8242	25.3542	33.8369	41.0032	49.1483	57.3027	67.4264
101.34	1.47296	3.65775	8.07971	15.832	25.3659	33.8447	41.0063	49.1483	57.3027	67.4381
101.44	1.47296	3.66946	8.09454	15.8406	25.3737	33.84	40.9993	49.1483	57.3027	67.4381
101.54	1.47296	3.66946	8.10706	15.8437	25.3855	33.8447	40.9993	49.1437	57.298	67.4381
101.64	1.47296	3.66946	8.11877	15.8554	25.3855	33.8415	40.9961	49.1366	57.291	67.4428
101.74	1.48938	3.68198	8.12659	15.8601	25.398	33.8494	40.9962	49.1413	57.2957	67.4428
101.84	1.48859	3.68118	8.13049	15.8789	25.4042	33.8603	41.0071	49.1405	57.2949	67.4537
101.94	1.48859	3.68118	8.12738	15.8789	25.405	33.8603	41.0071	49.1405	57.2949	67.4568
102.04	1.48859	3.6929	8.14221	15.8867	25.4167	33.8681	41.0071	49.1405	57.2918	67.4498
102.14	1.48859	3.6929	8.14221	15.8984	25.4362	33.8751	41.0071	49.1523	57.2988	67.4498
102.24	1.48468	3.689	8.15002	15.9062	25.4362	33.8564	40.9907	49.1405	57.2871	67.4381
102.34	1.48468	3.70071	8.15704	15.9132	25.4441	33.8564	40.9836	49.1358	57.2871	67.4381
102.44	1.48468	3.70383	8.15784	15.9171	25.4589	33.8712	40.9946	49.1319	57.2934	67.4381
102.54	1.50812	3.72025	8.18909	15.9453	25.4753	33.8845	41.011	49.1562	57.3027	67.4498
102.64	1.4964	3.70853	8.17737	15.9414	25.4714	33.8759	40.9961	49.1413	57.291	67.4451
102.74	1.51282	3.73196	8.20551	15.9664	25.5074	33.8876	41.0079	49.153	57.3074	67.4545
102.84	1.51984	3.73196	8.22034	15.9804	25.5261	33.8876	41.0266	49.1601	57.3145	67.4615
102.94	1.51984	3.73978	8.24377	15.9883	25.5378	33.8994	41.0266	49.1601	57.3262	67.4693
103.04	1.52765	3.73978	8.24689	16.0031	25.5456	33.9025	41.0266	49.1601	57.3215	67.4693
103.14	1.52765	3.73978	8.25159	16.0078	25.5573	33.8954	41.0266	49.1718	57.3191	67.4646
103.24	1.51593	3.73978	8.24768	16.0039	25.5534	33.8954	41.0149	49.1483	57.3098	67.4576
103.34	1.51593	3.74448	8.2641	16.0203	25.5699	33.9001	41.0149	49.153	57.3152	67.4623
103.44	1.53235	3.75931	8.27582	16.0437	25.5847	33.904	41.0227	49.1601	57.3223	67.4662
103.54	1.53467	3.75931	8.29065	16.0508	25.5964	33.8994	41.0227	49.1601	57.3223	67.4693
103.64	1.52454	3.76321	8.28986	16.0508	25.5886	33.8915	41.0149	49.1523	57.3145	67.4615
103.74	1.52686	3.76321	8.29456	16.0578	25.6003	33.8994	41.0118	49.1523	57.3113	67.4615
103.84	1.52295	3.77414	8.3125	16.0734	25.6081	33.9142	41.0102	49.1554	57.3215	67.4763
103.94	1.52765	3.79056	8.31799	16.0859	25.6198	33.9142	41.0266	49.1601	57.3262	67.4764
104.04	1.53625	3.79056	8.33752	16.0976	25.6277	33.9072	41.0266	49.1601	57.3262	67.4693
104.14	1.53156	3.79056	8.34613	16.1054	25.6394	33.9072	41.0266	49.1554	57.3215	67.4693
104.24	1.54718	3.80618	8.35706	16.1203	25.655	33.9118	41.0297	49.1562	57.3223	67.4771
104.34	1.54718	3.80618	8.36877	16.125	25.6667	33.9189	41.0344	49.1562	57.3301	67.4771
104.44	1.53937	3.81479	8.36566	16.1344	25.6714	33.9158	41.0313	49.153	57.3238	67.474
104.54	1.55109	3.82181	8.38751	16.1554	25.6902	33.9306	41.0461	49.1601	57.3262	67.4928
104.64	1.53937	3.82181	8.37738	16.1562	25.6738	33.9142	41.0344	49.1483	57.3145	67.4779
104.74	1.54718	3.82962	8.38049	16.164	25.6784	33.9072	41.0344	49.1483	57.3145	67.4732
104.84	1.54718	3.82962	8.39221	16.1609	25.6862	33.9189	41.0344	49.1483	57.3262	67.4732
104.94	1.54718	3.82962	8.39532	16.1679	25.698	33.9236	41.0461	49.1601	57.3262	67.4732
105.04	1.54718	3.83823	8.40002	16.1797	25.7058	33.9189	41.0461	49.1601	57.3215	67.481
105.14	1.55029	3.84445	8.41486	16.1859	25.7089	33.922	41.0539	49.16	57.3176	67.4842
105.24	1.55499	3.86087	8.42426	16.1953	25.7253	33.9267	41.054	49.1632	57.3223	67.4842
105.34	1.56671	3.86087	8.43127	16.2031	25.7253	33.9384	41.061	49.1647	57.3223	67.4771
105.44	1.55579	3.85306	8.42657	16.207	25.7253	33.9306	41.0461	49.1523	57.3145	67.4693
105.54	1.55109	3.85306	8.42816	16.2234	25.737	33.9306	41.054	49.1523	57.3113	67.481
105.64	1.55109	3.86087	8.43127	16.2296	25.737	33.9337	41.054	49.1523	57.3066	67.481
105.74	1.55109	3.86789	8.44299	16.2547	25.7448	33.9384	41.0493	49.1523	57.3184	67.481
105.84	1.55109	3.86557	8.45081	16.2625	25.7613	33.9431	41.0587	49.157	57.3184	67.4857
105.94	1.55109	3.88431	8.46252	16.2812	25.78	33.9501	41.0657	49.164	57.3184	67.5006
106.04	1.53937	3.87259	8.45081	16.2773	25.7761	33.9462	41.054	49.1523	57.3145	67.4889
106.14	1.53467	3.8804	8.45782	16.289	25.7761	33.9579	41.0508	49.1523	57.3145	67.4889
106.24	1.53857	3.88351	8.46173	16.3117	25.7909	33.9564	41.0493	49.1554	57.3176	67.492
106.34	1.54016	3.89993	8.47815	16.3312	25.8034	33.954	41.054	49.1601	57.3191	67.4967
106.44	1.53546	3.90775	8.48596	16.3359	25.8034	33.9658	41.0657	49.1601	57.3145	67.4967
106.54	1.52374	3.90073	8.48755	16.3367	25.8081	33.9587	41.0423	49.153	57.3192	67.4897
106.64	1.53546	3.90775	8.49768	16.3633	25.823	33.9626	41.054	49.1601	57.3262	67.5084
106.74	1.53235	3.91476	8.5094	16.375	25.8347	33.9658	41.054	49.1601	57.3262	67.5084
106.84	1.51984	3.89993	8.5094	16.375	25.8269	33.9579	41.0461	49.1601	57.3215	67.5006
106.94	1.51984	3.89682	8.51642	16.3867	25.8386	33.9579	41.0508	49.1601	57.3145	67.4975
107.04	1.51984	3.90463	8.5141	16.4109	25.8511	33.9626	41.0508	49.1648	57.3192	67.4975
107.14	1.51984	3.91165	8.53284	16.4297	25.8581	33.9697	41.0579	49.1718	57.3262	67.5045
107.24	1.52844	3.92337	8.53754	16.4344	25.8698	33.9697	41.0579	49.1718	57.3262	67.5123
107.34	1.52686	3.92648	8.54767	16.4445	25.8808	33.9728	41.061	49.1749	57.3293	67.5107
107.44	1.53467	3.93118	8.56018	16.457	25.8855	33.9775	41.0774	49.1796	57.3457	67.5084
107.54	1.52765	3.93118	8.5672	16.4687	25.8972	33.9892	41.0805	49.1749	57.341	67.5084
107.64	1.51752	3.93198	8.56097	16.4648	25.8902	33.9822	41.0665	49.1609	57.3348	67.5014
107.74	1.51984	3.939	8.56799	16.4765	25.905	33.997	41.0735	49.1679	57.3418	67.5084
107.84	1.52686	3.94601	8.5766	16.4883	25.9167	34.0087	41.0735	49.1726	57.3387	67.5037
107.94	1.52295	3.94211	8.58984	16.4992	25.9198	34.0118	41.0883	49.1827	57.3488	67.5045
108.04	1.53546	3.95853	8.58752	16.5234	25.9323	34.0244	41.093	49.1991	57.3535	67.5115
108.14	1.53546	3.96634	8.59924	16.5234	25.9323	34.0197	41.093	49.1944	57.3535	67.5045
108.24	1.54248	3.96634	8.60706	16.5351	25.9323	34.0244	41.093	49.1757	57.3535	67.5014
108.34	1.52765	3.96713	8.59613	16.5351	25.9362	34.0165	41.0852	49.1726	57.3457	67.5006
108.44	1.52063	3.95541	8.59613	16.5398	25.9409	34.0095	41.0782	49.1843	57.3387	67.4936
108.54	1.52454	3.97025	8.60626	16.5547	25.9558	34.0212	41.0852	49.1913	57.3457	67.5006
108.64	1.51984	3.97025	8.61096	16.5781	25.9675	34.0165	41.0852	49.1913	57.341	67.5006
108.74	1.52295	3.98196	8.61096	16.5859	25.9753	34.0283	41.0852	49.1913	57.3387	67.4959
108.84	1.51593	3.98196	8.61407	16.5976	25.987	34.0283	41.0852	49.1913	57.341	67.5006
108.94	1.52454	3.98978	8.61877	16.6023	25.987	34.04	41.0821	49.1913	57.334	67.5006
109.04	1.50732	3.98196	8.62268	16.6046	25.9823	34.0322	41.0696	49.1835	57.3309	67.4779
109.14	1.50031	3.99368	8.62738	16.6258	25.987	34.04	41.0774	49.1835	57.3184	67.4732
109.24	1.4964	3.98196	8.61096	16.6211	25.9753	34.0283	41.0657	49.1718	57.3145	67.4732
109.34	1.50812	3.99368	8.6297	16.6476	25.9948	34.0353	41.0774	49.1835	57.3215	67.485
109.44	1.51984	3.99368	8.63049	16.6531	26.0066	34.0478	41.0891	49.1835	57.3145	67.4803
109.54	1.50812	3.98508	8.61877	16.6632	25.9948	34.0392	41.0758	49.1702	57.3058	67.4576
109.64	1.50812	3.99289	8.63049	16.6711	26.0066	34.0556	41.0735	49.1757	57.3105	67.4764
109.74	1.505	3.98276	8.63519	16.6773	26.0113	34.0603	41.0782	49.1726	57.3074	67.4662
109.84	1.51514	3.98117	8.64063	16.6859	26.0097	34.0704	41.0766	49.1827	57.3176	67.4646
109.94	1.51984	3.99759	8.64612	16.6953	26.037	34.0751	41.0813	49.1874	57.3074	67.4662
110.04	1.51984	4.00229	8.65082	16.7	26.0464	34.0798	41.086	49.189	57.3192	67.4662
110.14	1.52765	4.00931	8.66956	16.707	26.0652	34.0869	41.1047	49.203	57.3262	67.4686
110.24	1.52765	4.00931	8.67816	16.7187	26.0652	34.0986	41.1016	49.2062	57.3262	67.4615
110.34	1.51593	4.00931	8.66174	16.7101	26.0612	34.0947	41.0852	49.1991	57.3098	67.4576
110.44	1.51593	4.0062	8.66486	16.7031	26.073	34.0947	41.0852	49.2038	57.3027	67.4576
110.54	1.51123	3.9968	8.66486	16.7101	26.0769	34.09	41.0922	49.1944	57.3098	67.4498
110.64	1.51593	4.00461	8.67737	16.7226	26.0847	34.0947	41.0969	49.1991	57.3145	67.4498
110.74	1.53235	4.01871	8.68207	16.7273	26.1011	34.108	41.1094	49.1991	57.3145	67.4615
110.84	1.53937	4.02103	8.70081	16.7461	26.1159	34.1181	41.1086	49.1991	57.3145	67.4615
110.94	1.52765	4.00931	8.6922	16.7422	26.1042	34.1064	41.1001	49.1874	57.3027	67.4576
111.04	1.53546	4.00931	8.6969	16.7539	26.1159	34.1064	41.093	49.1874	57.3027	67.4529
111.14	1.53546	4.02103	8.70862	16.7617	26.1237	34.1134	41.093	49.1874	57.3105	67.4459
111.24	1.54016	4.02103	8.71332	16.7664	26.1402	34.1111	41.0977	49.2038	57.3121	67.4506
111.34	1.53156	4.01321	8.71722	16.7773	26.1472	34.1103	41.0969	49.203	57.3066	67.4498
111.44	1.53937	4.02103	8.72424	16.789	26.1589	34.1181	41.0969	49.203	57.3184	67.4467
111.54	1.54248	4.02414	8.73517	16.8	26.162	34.1329	41.1	49.214	57.3215	67.4451
111.64	1.54718	4.02884	8.74689	16.8015	26.1784	34.1376	41.1047	49.2187	57.3262	67.4615
111.74	1.54718	4.02884	8.74768	16.8086	26.1816	34.1376	41.1165	49.2187	57.3262	67.4615
111.84	1.53546	4.02884	8.74457	16.8047	26.1745	34.1259	41.1047	49.2069	57.3223	67.4451
111.94	1.54718	4.02884	8.74768	16.8047	26.1823	34.1337	41.1001	49.2069	57.3223	67.4381
112.04	1.54718	4.02884	8.74768	16.8164	26.1823	34.1337	41.093	49.2187	57.3176	67.435
112.14	1.54718	4.03665	8.7594	16.8242	26.1909	34.1423	41.093	49.2187	57.3105	67.4303
112.24	1.55188	4.03665	8.77112	16.8359	26.2058	34.1376	41.1055	49.2187	57.3105	67.4334
112.34	1.55109	4.02884	8.76642	16.8398	26.198	34.1415	41.1047	49.2108	57.2996	67.4185
112.44	1.5589	4.05307	8.77191	16.8601	26.2105	34.1619	41.1172	49.2234	57.3192	67.4311
112.54	1.5589	4.06009	8.79065	16.8672	26.2323	34.1759	41.1243	49.2304	57.3145	67.4381
112.64	1.56671	4.05698	8.79846	16.8789	26.2253	34.1767	41.136	49.2304	57.3262	67.4467
112.74	1.56982	4.06711	8.81329	16.8898	26.2401	34.1798	41.1391	49.2335	57.3293	67.4451
112.84	1.57922	4.08273	8.82269	16.9062	26.2527	34.1962	41.1438	49.2382	57.3293	67.4451
112.94	1.58624	4.08743	8.82971	16.9015	26.2644	34.1962	41.1391	49.2429	57.3301	67.4381
113.04	1.59015	4.09134	8.8172	16.8945	26.2612	34.1884	41.1243	49.2304	57.3223	67.435
113.14	1.59015	4.09134	8.82971	16.8945	26.2566	34.1962	41.1125	49.2304	57.3223	67.4303
113.24	1.59015	4.09134	8.84143	16.9031	26.2683	34.1962	41.1243	49.2374	57.334	67.442
113.34	1.57373	4.09134	8.84924	16.8984	26.2683	34.2033	41.1243	49.2304	57.334	67.442
113.44	1.57611	4.10074	8.86255	16.914	26.2808	34.2009	41.129	49.2429	57.3356	67.442
113.54	1.57373	4.09134	8.86096	16.9226	26.2878	34.1931	41.1243	49.2382	57.3262	67.4303
113.64	1.56201	4.08664	8.86798	16.925	26.2948	34.1915	41.1196	49.2452	57.3168	67.4373
113.74	1.55969	4.09134	8.86566	16.9305	26.2925	34.2009	41.1141	49.2429	57.3074	67.435
113.84	1.57141	4.09134	8.89221	16.9492	26.3073	34.2079	41.1165	49.2452	57.3145	67.4451
113.94	1.57373	4.09134	8.88751	16.957	26.3073	34.2033	41.1243	49.2382	57.3145	67.4381
114.04	1.57843	4.09915	8.90002	16.9687	26.3191	34.1962	41.136	49.2382	57.3223	67.4467
114.14	1.57843	4.11087	8.91174	16.9836	26.3269	34.2079	41.136	49.2499	57.3223	67.442
114.24	1.57843	4.10617	8.91956	16.9765	26.3386	34.2079	41.136	49.2468	57.3223	67.4498
114.34	1.57843	4.10385	8.91956	16.9961	26.3386	34.2079	41.1313	49.2421	57.3223	67.4451
114.44	1.57532	4.10306	8.91876	16.9883	26.3386	34.2079	41.1165	49.2343	57.3262	67.4303
114.54	1.58075	4.11398	8.92267	17.0109	26.3534	34.2111	41.1196	49.2374	57.3262	67.442
114.64	1.57843	4.11398	8.9469	17.0351	26.3581	34.2158	41.1321	49.2452	57.3262	67.442
114.74	1.57843	4.11868	8.95862	17.0468	26.3659	34.2243	41.1321	49.2382	57.3262	67.442
114.84	1.58313	4.12338	8.96021	17.0594	26.3777	34.2322	41.1337	49.2546	57.3379	67.4545
114.94	1.57843	4.1304	8.96252	17.0664	26.3659	34.2275	41.136	49.2468	57.3262	67.4568
115.04	1.56671	4.1265	8.95862	17.0711	26.3659	34.2158	41.1274	49.2304	57.3145	67.4381
115.14	1.56671	4.12338	8.97034	17.0664	26.3737	34.2158	41.1321	49.2304	57.3145	67.4459
115.24	1.56982	4.1218	8.98126	17.089	26.3769	34.2306	41.1352	49.2366	57.3254	67.449
115.34	1.57452	4.13821	8.99298	17.1054	26.3933	34.2353	41.1399	49.2343	57.3301	67.4654
115.44	1.57452	4.1304	8.98596	17.1054	26.3933	34.2275	41.1321	49.2265	57.334	67.4662
115.54	1.57922	4.1351	9.00238	17.1172	26.3949	34.2322	41.1485	49.2398	57.3387	67.4615
115.64	1.58624	4.13821	9.00549	17.1133	26.3972	34.2353	41.1407	49.2304	57.3371	67.4576
115.74	1.5636	4.1257	9.0094	17.1172	26.3894	34.2275	41.1282	49.2226	57.3223	67.4498
115.84	1.57062	4.1351	9.01801	17.1367	26.3972	34.2228	41.1282	49.2179	57.334	67.4615
115.94	1.57062	4.14212	9.01331	17.1367	26.4089	34.2275	41.1282	49.2187	57.3309	67.4568
116.04	1.5589	4.1304	9.0094	17.1367	26.3925	34.2126	41.1243	49.2155	57.3145	67.4428
116.14	1.5636	4.14291	9.02582	17.1445	26.4097	34.2322	41.129	49.2155	57.327	67.4428
116.24	1.56122	4.14053	9.03125	17.1515	26.412	34.2345	41.1313	49.2179	57.3293	67.4568
116.34	1.54718	4.13821	9.02893	17.1523	26.405	34.2228	41.1243	49.2226	57.3176	67.4498
116.44	1.55188	4.14291	9.03363	17.157	26.4167	34.2322	41.1243	49.2273	57.327	67.4545
116.54	1.56281	4.14993	9.03754	17.1679	26.4214	34.2314	41.1282	49.2265	57.3262	67.4615
116.64	1.57062	4.14682	9.04456	17.1844	26.4402	34.2392	41.1165	49.2343	57.323	67.4615
116.74	1.5589	4.1304	9.04456	17.1679	26.4362	34.2275	41.1047	49.2179	57.3066	67.4568
116.84	1.5589	4.14212	9.05237	17.1875	26.4362	34.2361	41.1047	49.2108	57.3215	67.4498
116.94	1.5542	4.12881	9.0625	17.1976	26.4433	34.2267	41.1	49.2132	57.3215	67.4498
117.04	1.5589	4.1265	9.06799	17.2	26.4441	34.2275	41.093	49.2069	57.3145	67.4615
117.14	1.5636	4.14291	9.08441	17.2117	26.4605	34.2439	41.0977	49.2085	57.3192	67.4615
117.24	1.56592	4.14682	9.09924	17.2265	26.4675	34.2509	41.1047	49.2226	57.323	67.4662
117.34	1.56982	4.15695	9.11407	17.2414	26.4706	34.2493	41.1078	49.221	57.3293	67.4763
117.44	1.56049	4.15073	9.11566	17.2547	26.4761	34.2361	41.1133	49.2241	57.3231	67.4701
117.54	1.5542	4.14914	9.12268	17.2484	26.4823	34.2392	41.1118	49.2179	57.3215	67.4763
117.64	1.54718	4.14993	9.12268	17.2461	26.4753	34.2345	41.1047	49.214	57.3145	67.4693
117.74	1.54718	4.13351	9.11096	17.2422	26.4636	34.2236	41.093	49.2069	57.3145	67.4646
117.84	1.54718	4.1265	9.11407	17.2539	26.4831	34.2236	41.1008	49.2069	57.3027	67.4576
117.94	1.53625	4.11557	9.10083	17.243	26.4722	34.2126	41.0868	49.1929	57.2918	67.4467
118.04	1.53076	4.10226	9.10156	17.2375	26.4706	34.2111	41.0688	49.1749	57.2855	67.4412
118.14	1.52765	4.11087	9.09924	17.2343	26.4675	34.215	41.0657	49.1788	57.2754	67.4498
118.24	1.53937	4.11087	9.11096	17.2312	26.4753	34.2158	41.061	49.1796	57.2754	67.4545
118.34	1.52765	4.10385	9.09924	17.2375	26.4589	34.2158	41.054	49.1679	57.2715	67.4334
118.44	1.52765	4.09915	9.11877	17.2343	26.4605	34.2126	41.0469	49.1632	57.2637	67.4264
118.54	1.53156	4.09134	9.11096	17.2343	26.4628	34.2079	41.0461	49.1601	57.2527	67.4232
118.64	1.51984	4.09134	9.10706	17.2226	26.4558	34.2033	41.0344	49.1562	57.2441	67.4256
118.74	1.53937	4.09134	9.13519	17.2578	26.4675	34.2158	41.0579	49.1796	57.2559	67.4303
118.84	1.55109	4.09134	9.15704	17.282	26.4753	34.2353	41.061	49.1796	57.2512	67.442
118.94	1.53546	4.0679	9.13519	17.2703	26.4605	34.2322	41.0469	49.1413	57.2293	67.4201
119.04	1.54718	4.07962	9.15002	17.2882	26.4605	34.2322	41.0313	49.153	57.2324	67.4178
119.14	1.54718	4.0679	9.13831	17.3164	26.4659	34.254	41.025	49.1507	57.2277	67.3943
119.24	1.5636	4.11868	9.16174	17.3289	26.4683	34.247	41.0469	49.1898	57.2488	67.4232
119.34	1.5542	4.14212	9.14221	17.3578	26.4917	34.2072	41.0532	49.2202	57.2558	67.4646
119.44	1.54718	4.12259	9.12579	17.3914	26.5136	34.1642	41.0422	49.2624	57.2676	67.4662
119.54	1.59485	4.11087	9.13519	17.3984	26.5456	34.1658	41.0579	49.2726	57.2754	67.4889
119.64	1.6214	4.17728	9.16174	17.4492	26.5972	34.1494	41.0735	49.2499	57.3184	67.556
119.74	1.60968	4.22495	9.13129	17.45	26.6277	34.0908	41.075	49.0319	57.323	67.4842
119.84	1.50421	4.26477	9.06094	17.4375	26.6097	34.079	41.0297	49.0757	57.259	67.5646
119.94	1.44327	4.36948	9.31097	17.4789	26.6761	34.2712	41.1133	49.1476	57.3184	67.574
120.04	1.38702	4.24835	8.89923	17.2719	26.0198	34.0033	40.8813	49.1351	57.1262	67.3084
120.14	1.07452	3.82571	9.11487	16.8695	26.2995	34.0228	41.0415	48.8179	56.9996	67.0412
120.24	1.6503	4.26321	9.33362	17.5289	26.5378	34.2861	41.1641	49.2671	57.3285	67.4146
120.34	1.72372	4.18274	9.15234	17.5109	26.5683	34.1376	41.0313	49.1233	57.0402	67.1826
120.44	1.56827	4.13272	9.20782	17.6328	26.4675	34.0876	41.1953	48.7702	57.0394	66.8732
120.54	1.49951	4.14914	9.20001	17.464	26.3464	34.0751	40.6547	48.6608	56.6254	66.2006
120.64	1.49249	4.16946	9.15863	17.3882	26.3542	34.0087	40.6438	48.4851	56.1973	65.5506
120.74	1.51514	4.2179	9.19611	17.382	26.3628	33.9587	40.5938	48.3007	55.8277	64.892
120.84	1.52374	4.23117	9.1586	17.3554	26.3862	33.9142	40.5305	48.1093	55.509	64.2779
120.94	1.51282	4.21008	9.16174	17.3133	26.3464	33.8533	40.4461	47.9101	55.1621	63.6225
121.04	1.50812	4.21555	9.14532	17.2804	26.3394	33.8056	40.3649	47.7233	54.8074	63.0474
121.14	1.505	4.22806	9.12738	17.2773	26.323	33.7392	40.2657	47.539	54.4473	62.4029
121.24	1.51123	4.24448	9.13049	17.2672	26.3323	33.6767	40.1758	47.3562	54.1082	61.8725
121.34	1.51126	4.25931	9.14847	17.2758	26.3136	33.6337	40.0961	47.1663	53.7934	61.3436
121.44	1.52374	4.27493	9.16721	17.3008	26.3308	33.622	40.0383	47.0124	53.4832	60.8443
121.54	1.54016	4.30618	9.18127	17.3257	26.3245	33.6025	39.9618	46.8522	53.1816	60.3295
121.64	1.55576	4.32181	9.19611	17.3304	26.3058	33.572	39.8743	46.6796	52.8848	59.8912
121.74	1.54248	4.26712	9.17737	17.3054	26.2605	33.5118	39.7711	46.4835	52.5332	59.3904
121.84	1.53937	4.26401	9.16486	17.3242	26.2253	33.4462	39.6797	46.3249	52.2316	58.9857
121.94	1.55188	4.28665	9.14767	17.3601	26.2112	33.4118	39.5977	46.1601	51.9363	58.5834
122.04	1.58466	4.3132	9.16876	17.382	26.2206	33.3681	39.4985	45.9952	51.7051	58.1873
122.14	1.57141	4.28354	9.16174	17.3719	26.1862	33.3126	39.3907	45.8249	51.4473	57.7506
122.24	1.57532	4.29526	9.16644	17.3601	26.1566	33.2517	39.3008	45.6484	51.1856	57.3647
122.34	1.56357	4.27103	9.16174	17.332	26.1308	33.1931	39.2063	45.4804	50.9387	56.9529
122.44	1.56903	4.2515	9.15234	17.3	26.1042	33.1251	39.1227	45.3038	50.6902	56.567
122.54	1.57532	4.27103	9.14691	17.3008	26.062	33.0595	39.0243	45.1452	50.4551	56.2045
122.64	1.55734	4.27884	9.13754	17.2851	26.0245	32.9955	38.9235	44.9835	50.2074	55.785
122.74	1.56436	4.26712	9.12579	17.2726	25.9995	32.9392	38.8235	44.8405	49.9754	55.399
122.84	1.59015	4.27414	9.13519	17.2703	25.9722	32.8954	38.7219	44.7108	49.7559	55.0982
122.94	1.57843	4.25385	9.12036	17.25	25.9558	32.8337	38.6227	44.5554	49.5223	54.7982
123.04	1.58624	4.24994	9.13284	17.2172	25.9269	32.7423	38.5251	44.4132	49.2934	54.4646
123.14	1.59796	4.25931	9.11407	17.2078	25.898	32.6845	38.4446	44.2694	49.0574	54.149
123.24	1.59015	4.24448	9.10394	17.1922	25.8902	32.6259	38.3469	44.1257	48.841	53.8357
123.34	1.5683	4.23666	9.09302	17.1805	25.8511	32.5689	38.2501	43.9804	48.6051	53.51
123.44	1.56903	4.21555	9.0672	17.1601	25.8026	32.5236	38.1508	43.8351	48.3754	53.2459
123.54	1.54718	4.20071	9.04767	17.1242	25.7683	32.4697	38.0344	43.6991	48.159	52.9498
123.64	1.56357	4.19681	9.04065	17.1086	25.7448	32.422	37.9594	43.5616	47.9551	52.6756
123.74	1.54718	4.189	9.03674	17.0789	25.7331	32.3923	37.8719	43.4077	47.759	52.3756
123.84	1.53937	4.16556	9.02423	17.0617	25.6941	32.34	37.7876	43.2452	47.5418	52.0834
123.94	1.54718	4.17728	9.03363	17.0508	25.687	32.3103	37.7383	43.1171	47.3652	51.8092
124.04	1.55579	4.17416	9.03754	17.0515	25.662	32.2587	37.675	42.9851	47.173	51.5514
124.14	1.5542	4.17258	9.03125	17.0468	25.655	32.2181	37.6078	42.8741	46.9973	51.3045
124.24	1.56281	4.17026	9.02972	17.0312	25.6511	32.1658	37.511	42.7655	46.8035	51.06
124.34	1.57611	4.189	9.02893	17.0273	25.6284	32.1189	37.4344	42.6413	46.6395	50.8209
124.44	1.60498	4.20148	9.03204	17.0226	25.619	32.079	37.3696	42.5507	46.4816	50.5623
124.54	1.59485	4.189	9.03052	16.9859	25.5894	32.0166	37.2844	42.4226	46.3027	50.3186
124.64	1.58154	4.18118	9.01251	16.9718	25.5503	31.9384	37.2024	42.3038	46.1152	50.1053
124.74	1.58936	4.18039	9.02191	16.9648	25.5409	31.915	37.1485	42.2038	45.9629	49.9037
124.84	1.58078	4.17181	9.0094	16.9617	25.5074	31.8611	37.0735	42.0898	45.7996	49.6803
124.94	1.58545	4.17178	9.01331	16.9609	25.4901	31.829	37.0102	41.9835	45.6418	49.481
125.04	1.57373	4.16245	8.99689	16.9375	25.4636	31.7736	36.9415	41.8757	45.4598	49.2654
125.14	1.5636	4.16946	8.99457	16.9406	25.4292	31.7439	36.8625	41.7694	45.3098	49.0639
125.24	1.56512	4.16476	8.98047	16.9258	25.4003	31.7111	36.7946	41.6507	45.1379	48.867
125.34	1.56906	4.15073	8.97583	16.914	25.3753	31.6767	36.7313	41.5366	45.0113	48.6615
125.44	1.56903	4.14133	8.97345	16.9062	25.337	31.6376	36.675	41.4444	44.8637	48.481
125.54	1.56671	4.15073	8.98206	16.9062	25.323	31.6064	36.5922	41.328	44.7293	48.2967
125.64	1.56671	4.15775	8.97034	16.8867	25.2886	31.572	36.5149	41.2233	44.5871	48.1068
125.74	1.55188	4.15775	8.97504	16.875	25.2644	31.5626	36.461	41.1163	44.4676	47.9061
125.84	1.57532	4.17416	8.97894	16.8883	25.2581	31.5298	36.4024	41.0241	44.3309	47.7522
125.94	1.56201	4.14523	8.96094	16.8695	25.2198	31.4798	36.3305	40.9022	44.1777	47.5615
126.04	1.56671	4.14288	8.9469	16.8554	25.1745	31.415	36.2758	40.7968	44.0598	47.3756
126.14	1.55188	4.14682	8.95081	16.8476	25.1597	31.365	36.2235	40.6991	43.9434	47.1881
126.24	1.55029	4.14133	8.9469	16.8437	25.1222	31.2892	36.1735	40.5975	43.8223	47.0084
126.34	1.54797	4.13431	8.93207	16.8289	25.0855	31.2353	36.1055	40.4843	43.6816	46.8607
126.44	1.54718	4.14291	8.93909	16.8359	25.0816	31.1783	36.0657	40.3984	43.5645	46.7506
126.54	1.55109	4.16476	8.94299	16.8234	25.0573	31.1204	35.9953	40.289	43.4277	46.6021
126.64	1.54248	4.15463	8.93439	16.8015	25.0214	31.0329	35.925	40.196	43.2754	46.4303
126.74	1.53705	4.15463	8.93597	16.8047	25.0042	31.0087	35.8626	40.121	43.1426	46.2826
126.84	1.53467	4.16476	8.92816	16.8015	24.987	30.9743	35.7891	40.0358	43.0184	46.1529
126.94	1.52765	4.14993	8.92188	16.7961	24.955	30.929	35.7063	39.9436	42.923	46.0107
127.04	1.52374	4.15775	8.92035	16.7804	24.9277	30.9001	35.6391	39.8718	42.7949	45.8607
127.14	1.53937	4.16165	8.92657	16.7656	24.905	30.8564	35.5852	39.7991	42.6738	45.7193
127.24	1.51984	4.1351	8.90784	16.7461	24.887	30.8291	35.5032	39.7085	42.5449	45.5592
127.34	1.52063	4.13351	8.91254	16.7469	24.8691	30.8056	35.4446	39.6202	42.4316	45.4185
127.44	1.51825	4.1304	8.91486	16.7414	24.8612	30.7782	35.3743	39.5655	42.3457	45.2506
127.54	1.51282	4.13821	8.91644	16.7312	24.8511	30.754	35.3274	39.4733	42.2395	45.1248
127.64	1.51593	4.1398	8.91644	16.7383	24.8347	30.7205	35.2649	39.4077	42.1473	44.9904
127.74	1.53235	4.14523	8.91486	16.7343	24.8198	30.7126	35.2266	39.3429	42.0691	44.8631
127.84	1.51984	4.1304	8.90314	16.7265	24.8105	30.6751	35.1586	39.2382	41.9699	44.7193
127.94	1.51672	4.12259	8.90161	16.7156	24.8074	30.6665	35.1165	39.1601	41.8621	44.6022
128.04	1.49091	4.10226	8.89063	16.6976	24.7878	30.6368	35.0657	39.0819	41.7316	44.4498
128.14	1.50421	4.11166	8.88129	16.6883	24.7644	30.5978	35.0149	39.0077	41.6262	44.3287
128.24	1.50031	4.10776	8.88751	16.6797	24.7566	30.5642	34.961	38.9171	41.5254	44.2084
128.34	1.48938	4.10226	8.86957	16.6593	24.7573	30.529	34.8891	38.821	41.4168	44.0787
128.44	1.487	4.10226	8.88049	16.664	24.744	30.5072	34.8383	38.7288	41.3293	43.9717
128.54	1.49017	4.11246	8.88049	16.6531	24.7253	30.4744	34.786	38.6577	41.2098	43.8498
128.64	1.4917	4.11398	8.88049	16.6367	24.7105	30.4267	34.729	38.578	41.1152	43.7342
128.74	1.50812	4.11087	8.88049	16.6367	24.6964	30.4072	34.6899	38.4999	41.016	43.6248
128.84	1.49799	4.11166	8.87738	16.6367	24.6839	30.3759	34.6219	38.4374	40.9363	43.51
128.94	1.50342	4.11557	8.87579	16.6289	24.6636	30.3415	34.5922	38.364	40.8387	43.4029
129.04	1.51984	4.13272	8.88751	16.632	24.6691	30.3243	34.5539	38.3108	40.7707	43.2998
129.14	1.51123	4.1265	8.87347	16.6054	24.6519	30.2814	34.4836	38.2233	40.659	43.1928
129.24	1.53705	4.1398	8.88519	16.6187	24.6472	30.2634	34.4415	38.1765	40.6121	43.0951
129.34	1.52997	4.12961	8.88281	16.6195	24.6276	30.2275	34.3883	38.0999	40.516	42.9912
129.44	1.53235	4.1218	8.88129	16.6054	24.6159	30.1962	34.3672	38.0319	40.4316	42.892
129.54	1.52454	4.12027	8.87738	16.5906	24.5769	30.1541	34.3087	37.9819	40.3387	42.7748
129.64	1.51514	4.1257	8.87579	16.5945	24.562	30.1251	34.2735	37.914	40.2559	42.6842
129.74	1.51984	4.11087	8.87268	16.5773	24.5362	30.0743	34.2282	37.8421	40.166	42.5631
129.84	1.51123	4.11868	8.86407	16.5648	24.5144	30.0361	34.1782	37.7577	40.0988	42.4599
129.94	1.51282	4.11398	8.86566	16.5547	24.4995	30.0048	34.1368	37.6796	40.0137	42.3482
130.04	1.50812	4.10385	8.87268	16.5445	24.487	29.9626	34.0899	37.621	39.9129	42.2404
130.14	1.50031	4.08432	8.84924	16.539	24.4527	29.9236	34.0493	37.5312	39.8262	42.1412
130.24	1.4917	4.07803	8.84454	16.5226	24.4347	29.9025	34.011	37.4686	39.7543	42.0576
130.34	1.46985	4.0726	8.83051	16.4961	24.4128	29.8595	33.9524	37.3866	39.6621	41.9459
130.44	1.48547	4.07962	8.84924	16.4961	24.3949	29.8416	33.9102	37.3398	39.5809	41.8498
130.54	1.47217	4.0726	8.84143	16.489	24.3613	29.7978	33.8501	37.2741	39.4863	41.7428
130.64	1.48077	4.08353	8.84143	16.4953	24.3464	29.7587	33.7961	37.1983	39.4113	41.6287
130.74	1.47687	4.08273	8.84143	16.4765	24.3378	29.7275	33.7532	37.1241	39.3105	41.5232
130.84	1.48389	4.09604	8.84454	16.4812	24.3152	29.7228	33.7063	37.0554	39.2559	41.4381
130.94	1.48627	4.09915	8.84222	16.4851	24.2933	29.7056	33.6649	37.0046	39.1637	41.3498
131.04	1.48779	4.09134	8.84143	16.4789	24.28	29.6759	33.6383	36.9366	39.091	41.2693
131.14	1.47375	4.08664	8.84143	16.4687	24.2597	29.6329	33.5852	36.8562	38.9941	41.1771
131.24	1.47217	4.08432	8.82501	16.457	24.2495	29.5947	33.5344	36.796	38.916	41.0709
131.34	1.47687	4.09055	8.83051	16.4578	24.248	29.5798	33.4961	36.7429	38.8418	40.9646
131.44	1.48157	4.10385	8.84924	16.4687	24.2417	29.5673	33.468	36.6796	38.7754	40.8795
131.54	1.487	4.10696	8.84924	16.4632	24.2237	29.5361	33.4235	36.6077	38.7004	40.7928
131.64	1.48157	4.08743	8.83441	16.45	24.1917	29.5048	33.379	36.5366	38.6199	40.7045
131.74	1.47687	4.09134	8.84454	16.4453	24.1862	29.4892	33.3399	36.4804	38.5566	40.6342
131.84	1.47687	4.07962	8.83673	16.4258	24.155	29.4415	33.3032	36.4085	38.4848	40.5498
131.94	1.46045	4.0632	8.82269	16.414	24.1308	29.4001	33.2485	36.3522	38.3895	40.4693
132.04	1.47375	4.06949	8.8266	16.4148	24.1175	29.3845	33.211	36.3054	38.3262	40.3811
132.14	1.47375	4.07492	8.8219	16.4062	24.0964	29.3517	33.1633	36.253	38.252	40.3209
132.24	1.47217	4.06479	8.82501	16.4015	24.08	29.3173	33.1125	36.2038	38.1738	40.231
132.34	1.46515	4.0632	8.81799	16.3945	24.0698	29.2829	33.0782	36.1288	38.1113	40.1725
132.44	1.46906	4.07181	8.8219	16.3867	24.0644	29.2657	33.0532	36.0655	38.0449	40.1006
132.54	1.45734	4.06479	8.81018	16.3867	24.0261	29.2228	32.9868	35.9851	37.9668	40.0201
132.64	1.46515	4.07101	8.82111	16.375	24.0339	29.2087	32.9602	35.9296	37.8926	39.9623
132.74	1.47064	4.07651	8.8313	16.3719	24.0152	29.2048	32.9344	35.871	37.8309	39.8959
132.84	1.46436	4.05698	8.8219	16.3625	23.9902	29.1494	32.886	35.8124	37.7395	39.8014
132.94	1.46906	4.06241	8.8172	16.3507	23.9753	29.1134	32.8469	35.7421	37.6777	39.7068
133.04	1.46906	4.06088	8.81488	16.3484	23.9558	29.09	32.8235	35.6796	37.6035	39.6404
133.14	1.46045	4.05148	8.81329	16.3437	23.9292	29.0634	32.7758	35.6171	37.541	39.567
133.24	1.46515	4.0726	8.82971	16.3476	23.9284	29.0408	32.7649	35.5702	37.4941	39.4889
133.34	1.46204	4.07181	8.81018	16.3406	23.9198	29.0165	32.7383	35.4835	37.4387	39.4115
133.44	1.46594	4.06168	8.80707	16.3367	23.9066	28.9869	32.7227	35.439	37.3699	39.3256
133.54	1.44952	4.05539	8.79065	16.3234	23.8777	28.9619	32.6672	35.371	37.3027	39.2232
133.64	1.44012	4.05228	8.79065	16.3039	23.8566	28.929	32.6071	35.3077	37.259	39.1365
133.74	1.4386	4.05148	8.79065	16.2976	23.8472	28.8954	32.5813	35.2608	37.2137	39.0475
133.84	1.44562	4.04837	8.77893	16.2968	23.8347	28.8689	32.5422	35.1952	37.1816	38.9623
133.94	1.44092	4.03195	8.77734	16.2804	23.8105	28.8439	32.4985	35.1249	37.1183	38.8943
134.04	1.43701	4.0101	8.76721	16.2539	23.7753	28.8087	32.4454	35.0858	37.0488	38.817
134.14	1.44562	4.03195	8.76721	16.257	23.7722	28.7939	32.4329	35.0468	37.0137	38.7506
134.24	1.43549	4.01871	8.75238	16.2508	23.7542	28.7759	32.3938	34.9898	36.9481	38.6803
134.34	1.42999	4.02414	8.75238	16.239	23.7253	28.747	32.343	34.9413	36.8895	38.61
134.44	1.44171	4.02573	8.76331	16.25	23.7323	28.7392	32.3157	34.9171	36.8332	38.5631
134.54	1.43469	4.03745	8.75159	16.2383	23.7175	28.7119	32.2813	34.8827	36.7676	38.5006
134.64	1.44794	4.03116	8.75781	16.2336	23.7058	28.6868	32.2407	34.8351	36.7004	38.4381
134.74	1.4339	4.01712	8.74768	16.2179	23.6823	28.6454	32.2024	34.7773	36.6355	38.3795
134.84	1.43079	3.99918	8.73285	16.2	23.6644	28.6158	32.1485	34.728	36.5645	38.3209
134.94	1.43469	4.01633	8.74457	16.2	23.6589	28.5986	32.1313	34.703	36.491	38.2506
135.04	1.44171	4.0062	8.74377	16.1992	23.6425	28.5744	32.0899	34.664	36.4277	38.1803
135.14	1.43622	4.00461	8.73517	16.1828	23.6308	28.5509	32.0493	34.6163	36.3527	38.1131
135.24	1.45032	4.00931	8.74298	16.1758	23.6089	28.529	32.0149	34.5929	36.2871	38.0475
135.34	1.44641	4.0015	8.73676	16.1531	23.5933	28.4939	31.9852	34.5359	36.2137	37.9857
135.44	1.44952	4.00229	8.73987	16.1531	23.5769	28.4775	31.9563	34.4999	36.1543	37.9232
135.54	1.44092	4.01242	8.72815	16.1484	23.5605	28.4509	31.9055	34.4687	36.1105	37.8404
135.64	1.44952	4.02573	8.73285	16.1484	23.562	28.4423	31.8813	34.4265	36.0645	37.7935
135.74	1.43781	4.01633	8.72736	16.1359	23.5526	28.4064	31.8422	34.3858	36.0058	37.7263
135.84	1.44171	4.01791	8.73676	16.1289	23.5331	28.3915	31.7961	34.3515	35.9473	37.6756
135.94	1.42999	4.01633	8.74377	16.1289	23.5144	28.3603	31.7454	34.296	35.8965	37.61
136.04	1.43469	4.00931	8.73206	16.1211	23.4995	28.3439	31.7141	34.2499	35.8488	37.5514
136.14	1.42529	4.0062	8.72424	16.1093	23.487	28.3173	31.6797	34.2155	35.823	37.474
136.24	1.43469	4.01791	8.73206	16.1062	23.4839	28.283	31.6407	34.196	35.7949	37.4272
136.34	1.41827	4.00461	8.73206	16.0898	23.4527	28.2587	31.5969	34.1437	35.7637	37.3717
136.44	1.41516	4.01401	8.72034	16.0929	23.4402	28.2275	31.5383	34.1093	35.7137	37.3014
136.54	1.43231	4.02023	8.71954	16.0851	23.4355	28.2072	31.5063	34.0702	35.634	37.2498
136.64	1.41827	4.0015	8.70081	16.0664	23.412	28.1736	31.4594	34.0312	35.5715	37.1756
136.74	1.41827	4.01242	8.71332	16.0664	23.405	28.1572	31.4211	33.9999	35.5449	37.1256
136.84	1.40656	4.00931	8.70782	16.0617	23.3855	28.1212	31.3891	33.9561	35.4777	37.067
136.94	1.40656	4.00931	8.70392	16.0429	23.3573	28.0869	31.3477	33.8913	35.4121	36.9967
137.04	1.40967	4.00229	8.6969	16.0398	23.3542	28.0509	31.3118	33.8476	35.3613	36.9264
137.14	1.40265	4.0007	8.6969	16.0351	23.3347	28.0244	31.2876	33.8202	35.2832	36.8678
137.24	1.41907	4.00931	8.7016	16.039	23.3277	28.0048	31.2532	33.7843	35.252	36.8404
137.34	1.41516	3.99448	8.70551	16.0242	23.3042	27.979	31.2188	33.7351	35.1785	36.7912
137.44	1.41046	3.98666	8.69299	16.0195	23.2878	27.9501	31.1829	33.6913	35.127	36.7232
137.54	1.39874	3.9968	8.69299	16	23.2683	27.9306	31.1438	33.6523	35.0613	36.6756
137.64	1.40967	3.99759	8.68909	16.0078	23.248	27.9189	31.1172	33.614	35.0254	36.6178
137.74	1.42609	4.0015	8.69611	16.0226	23.2448	27.8994	31.0969	33.5937	34.9816	36.6021
137.84	1.42297	3.98978	8.70081	16.0156	23.237	27.8798	31.0579	33.546	34.9355	36.5592
137.94	1.41357	3.98978	8.69611	16.0031	23.2253	27.8556	31.0266	33.4952	34.8965	36.5154
138.04	1.40656	3.98196	8.67737	15.9961	23.2058	27.8173	30.9954	33.4491	34.8457	36.4576
138.14	1.39874	3.97025	8.67737	15.9843	23.1941	27.7861	30.9758	33.403	34.7902	36.4068
138.24	1.39954	3.96634	8.68518	15.9922	23.1855	27.7744	30.9524	33.3866	34.7402	36.3756
138.34	1.40656	3.96164	8.67737	15.9843	23.1706	27.7501	30.925	33.3476	34.709	36.3365
138.44	1.41357	3.96634	8.68909	15.9843	23.1628	27.7353	30.9086	33.3085	34.6816	36.2896
138.54	1.40656	3.96323	8.67737	15.9843	23.155	27.704	30.8711	33.2726	34.6426	36.2271
138.64	1.41516	3.97885	8.68597	15.9851	23.1402	27.6814	30.8469	33.2351	34.6121	36.185
138.74	1.40344	3.96243	8.67426	15.9687	23.1324	27.6494	30.8157	33.196	34.5566	36.1217
138.84	1.41046	3.96243	8.68127	15.9687	23.1198	27.6181	30.7766	33.164	34.5059	36.0514
138.94	1.41046	3.96243	8.68127	15.9765	23.1159	27.6111	30.7532	33.121	34.4793	36.0053
139.04	1.41357	3.95383	8.68127	15.9648	23.1081	27.5939	30.7258	33.0819	34.4355	35.942
139.14	1.41357	3.96555	8.68829	15.964	23.1003	27.5743	30.6938	33.0413	34.4066	35.8904
139.24	1.40656	3.95853	8.68909	15.9531	23.0964	27.5556	30.6516	33.0155	34.3613	35.8209
139.34	1.40656	3.96323	8.68909	15.9531	23.0769	27.5244	30.629	32.9765	34.3223	35.7506
139.44	1.39954	3.95853	8.68048	15.9453	23.0652	27.4978	30.6047	32.9421	34.2832	35.7029
139.54	1.39874	3.95853	8.68518	15.9336	23.0487	27.4853	30.5766	32.9179	34.2402	35.6568
139.64	1.40186	3.95853	8.68597	15.9453	23.0456	27.4775	30.554	32.8788	34.2129	35.6178
139.74	1.40344	3.9523	8.68127	15.9422	23.023	27.4548	30.5118	32.8366	34.1512	35.5803
[truncated: 2,805 more rows]

## Sheet: Figure 1g
Time/sec	0.15 nM	0.3 nM	0.6 nM	1.3 nM	2.5 nM	5 nM
-59.96	0.0458374	0.0836639	0.0632477	-0.0207367	0.107162	-0.284103
-59.86	0.0552063	0.0836639	0.0679321	-0.0160522	0.111847	-0.282547
-59.76	0.066925	0.0883484	0.0796509	-0.0043335	0.111847	-0.275513
-59.66	0.066925	0.0883484	0.0827789	0.00738525	0.111847	-0.275513
-59.56	0.079422	0.0930328	0.0726166	0.0120697	0.116531	-0.263016
-59.46	0.0864563	0.100067	0.0874634	0.019104	0.123566	-0.255981
-59.36	0.0747375	0.0883484	0.0757446	0.00738525	0.111847	-0.2677
-59.26	0.0747375	0.0883484	0.0757446	0.00270081	0.123566	-0.2677
-59.16	0.0864563	0.100067	0.0874634	0.00738525	0.135284	-0.255981
-59.06	0.0864563	0.100067	0.0874634	0.0151978	0.132156	-0.255981
-58.96	0.0747375	0.0883484	0.0843353	0.003479	0.115753	-0.275513
-58.86	0.0747375	0.0883484	0.0796509	0.003479	0.111069	-0.280197
-58.76	0.0911407	0.104752	0.0843353	0.0198822	0.116531	-0.282547
-58.66	0.095047	0.11647	0.0991821	0.0269165	0.123566	-0.2677
-58.56	0.0903625	0.111786	0.0991821	0.0269165	0.123566	-0.255981
-58.46	0.08255	0.103973	0.0913696	0.019104	0.120438	-0.263794
-58.36	0.08255	0.103973	0.0913696	0.019104	0.127472	-0.255981
-58.26	0.0739594	0.0953827	0.0827789	0.0105133	0.118881	-0.2677
-58.16	0.0786438	0.100067	0.0874634	0.0230103	0.118881	-0.2677
-58.06	0.0786438	0.100067	0.0874634	0.0230103	0.111847	-0.255981
-57.96	0.0708313	0.0875702	0.0913696	0.0151978	0.0962219	-0.276291
-57.86	0.0708313	0.0852203	0.0913696	0.00738525	0.0798187	-0.295044
-57.76	0.0708313	0.0922546	0.0866852	0.00738525	0.0727844	-0.295044
-57.66	0.0708313	0.0922546	0.0796509	0.00738525	0.0845032	-0.295044
-57.56	0.0708313	0.0922546	0.0796509	0.00738525	0.0845032	-0.283325
-57.46	0.0755157	0.0969391	0.0648041	0.0120697	0.0891876	-0.283325
-57.36	0.0856781	0.107101	0.0601196	0.0175476	0.0962219	-0.283325
-57.26	0.0872345	0.108658	0.0523071	0.00894165	0.0930939	-0.286453
-57.16	0.0778656	0.103973	0.0405884	-0.012146	0.0884094	-0.295822
-57.06	0.0786438	0.107101	0.0437164	-0.0137024	0.0915375	-0.302856
-56.96	0.0903625	0.114914	0.0452728	-0.0160522	0.0962219	-0.307541
-56.86	0.105988	0.135223	0.0632477	-0.0113678	0.119659	-0.29895
-56.76	0.122391	0.14772	0.0726166	0.0151978	0.147781	-0.263016
-56.66	0.129425	0.128189	0.0843353	0.0151978	0.150131	-0.259109
-56.56	0.121613	0.11882	0.0913696	0.0120697	0.135284	-0.263794
-56.46	0.114578	0.104752	0.0913696	-0.0043335	0.132935	-0.259109
-56.36	0.136459	0.107101	0.106216	0.019104	0.164978	-0.2341
-56.26	0.141144	0.107101	0.106216	0.0269165	0.162628	-0.224731
-56.16	0.145828	0.093811	0.092926	0.0269165	0.171219	-0.227859
-56.06	0.144272	0.0875702	0.0866852	0.0269165	0.169662	-0.216919
-55.96	0.155991	0.0922546	0.0913696	0.0417633	0.174347	-0.2052
-55.86	0.145828	0.0891266	0.0882416	0.0401917	0.171219	-0.208328
-55.76	0.132553	0.0758514	0.0749664	0.0222321	0.162628	-0.221603
-55.66	0.141922	0.0836639	0.0632477	0.0300446	0.157944	-0.213791
-55.56	0.137238	0.0852203	0.0608978	0.0433197	0.162628	-0.197388
-55.46	0.129425	0.0727234	0.0601196	0.0339508	0.154816	-0.2052
-55.36	0.121613	0.0727234	0.0554352	0.0386353	0.162628	-0.200516
-55.26	0.126297	0.0774078	0.0577698	0.0433197	0.179031	-0.180984
-55.16	0.112244	0.055542	0.0507507	0.0339508	0.169662	-0.190353
-55.06	0.102081	0.0422516	0.0405884	0.0355072	0.166534	-0.181763
-54.96	0.098175	0.0367889	0.0484009	0.0417633	0.167313	-0.174728
-54.86	0.0903625	0.0219421	0.0374603	0.0355072	0.166534	-0.169266
-54.76	0.095047	0.046936	0.0726166	0.0355072	0.171219	-0.149734
-54.66	0.109894	0.11647	0.135117	0.0534821	0.201691	-0.107544
-54.56	0.124741	0.0789795	0.145279	0.0745697	0.22435	-0.0598907
-54.46	0.124741	0.0367889	0.113251	0.0769196	0.205597	-0.0544128
-54.36	0.098175	-0.00540161	0.0960541	0.050354	0.166534	-0.079422
-54.26	0.063797	-0.0483704	0.0640259	0.0308228	0.138412	-0.0887909
-54.16	0.0591125	-0.0436859	0.0601196	0.0433197	0.147781	-0.0747375
-54.06	-0.00338745	-0.0803986	-3.05176e-05	-0.0183868	0.0720062	-0.124725
-53.96	-0.0822906	-0.153839	-0.115662	-0.10199	-0.0131531	-0.213013
-53.86	-0.112762	-0.150711	-0.161758	-0.0644836	-0.0326843	-0.244263
-53.76	-0.0690002	-0.158524	-0.146912	0.0331726	-0.053772	-0.25676
-53.66	-0.04245	-0.0811768	-0.108627	0.047226	-0.022522	-0.295044
-53.56	-0.338547	0.120377	-0.402374	0.0823822	-0.146744	-0.355194
-53.46	0.0739594	0.11882	-3.05176e-05	0.0566101	-0.218613	-0.323166
-53.36	0.743484	-0.00227356	0.713242	-0.0629272	-0.0209656	-0.191147
-53.26	0.100525	-0.139771	0.0374603	-0.0980835	-0.227997	-0.22316
-53.16	0.2099	-0.184311	0.0960541	-0.0855865	-0.0756531	-0.145828
-53.06	0.105209	-0.0280609	0.149185	0.019104	0.103256	-0.170044
-52.96	-0.0721283	0.0133514	-0.0211334	-0.0168304	0.0360718	-0.377853
-52.86	-0.258072	0.074295	-0.161758	-0.0355835	-0.0162811	-0.403641
-52.76	-0.296356	0.0922546	-0.21019	-0.030899	0.0345001	-0.356766
-52.66	-0.217438	0.0680389	-0.192993	-0.0293274	0.0751343	-0.323166
-52.56	-0.151047	0.0297546	-0.146133	-0.0504303	0.0501251	-0.316925
-52.46	-0.144012	-0.00540161	-0.174255	-0.074646	0.0110626	-0.327072
-52.36	-0.108856	-0.0139923	-0.17894	-0.074646	0.0220032	-0.318481
-52.26	-0.061203	-0.0366516	-0.150818	-0.0871429	0.0407562	-0.314575
-52.16	-0.0221405	-0.0327454	-0.150818	-0.105896	0.0493469	-0.29895
-52.06	0.0278625	0.0117798	-0.139099	-0.0699615	0.0852814	-0.263016
-51.96	0.0559845	0.0172577	-0.12738	-0.0512085	0.12825	-0.241135
-51.86	0.0466156	0.0219421	-0.107071	-0.0355835	0.135284	-0.243484
-51.76	0.0192719	0.0141296	-0.0765991	-0.012146	0.103256	-0.244263
-51.66	-0.0315094	0.00944519	-0.0765991	-0.0043335	0.052475	-0.259888
-51.56	-0.0697937	-0.0139923	-0.0734711	0.0222321	0.0290375	-0.291916
-51.46	-0.101044	-0.0632172	-0.107849	-0.0144958	0.00871277	-0.309891
-51.36	-0.101044	-0.0749359	-0.114883	-0.000427246	0.00637817	-0.322388
-51.26	-0.105728	-0.0843048	-0.124252	-0.00901794	-0.0108032	-0.363007
-51.16	-0.108078	-0.0554047	-0.119568	0.0042572	-0.0326843	-0.353638
-51.06	-0.108856	-0.0530548	-0.112534	-0.0129242	-0.0404968	-0.36145
-50.96	-0.113541	-0.0679016	-0.114883	-0.0441742	-0.0373688	-0.35051
-50.86	-0.127609	-0.106964	-0.139099	-0.0629272	-0.0608063	-0.345825
-50.76	-0.108856	-0.10228	-0.110977	-0.0394897	-0.0225372	-0.298172
-50.66	-0.117447	-0.0803986	-0.128937	-0.0316772	0.00482178	-0.260666
-50.56	-0.103394	-0.0671234	-0.12973	-0.00746155	0.0227814	-0.20755
-50.46	-0.0815125	-0.0358734	-0.124252	0.0151978	0.0485687	-0.151291
-50.36	-0.0697937	-0.00540161	-0.12738	0.050354	0.0774689	-0.0911407
-50.26	-0.0713501	0.00788879	-0.148468	0.0612946	0.09935	-0.0544128
-50.16	-0.0932312	0.00318909	-0.182068	0.0769196	0.114975	-0.0567627
-50.06	-0.115112	0.0188141	-0.217224	0.0870667	0.112625	-0.211456
-49.96	-0.145569	0.0125732	-0.236755	0.119888	0.00404358	-0.625504
-49.86	-0.166672	0.0391235	-0.25238	0.124573	-0.221756	-0.942703
-49.76	-0.179169	0.0680389	-0.260193	0.0527039	-0.481125	-1.04739
-49.66	-0.176041	0.109436	-0.250824	-0.151215	-0.701431	-1.1302
-49.56	-0.163544	0.157883	-0.233627	-0.405121	-0.77565	-1.17239
-49.46	-0.134644	0.175064	-0.232849	-0.594177	-0.858475	-1.18802
-49.36	-0.122131	0.204758	-0.22113	-0.690262	-0.888931	-1.1591
-49.26	-0.104172	0.264908	-0.205505	-0.754333	-0.887375	-1.11536
-49.16	-0.061203	-0.0491486	-0.185974	-0.777771	-0.798309	-1.0013
-49.06	-0.0346375	-0.655411	-0.164886	-0.792618	-0.698318	-0.879425
-48.96	-0.0307312	-0.676498	-0.15863	-0.719177	-0.645966	-0.815353
-48.86	-0.04245	-0.654617	-0.155502	-0.663712	-0.611588	-0.774734
-48.76	-0.0377655	-0.772598	-0.150818	-0.598083	-0.581909	-0.743484
-48.66	-0.0276031	-0.834305	-0.150818	-0.530899	-0.533463	-0.701294
-48.56	-0.0182343	-0.872589	-0.131287	-0.509018	-0.499878	-0.650513
-48.46	-0.0190125	-0.796814	-0.118011	-0.499649	-0.497528	-0.629425
-48.36	-0.0112	-0.678055	-0.11409	-0.47699	-0.481903	-0.612228
-48.26	-0.0080719	-0.610092	-0.126602	-0.461365	-0.4944	-0.615356
-48.16	0.0255127	-0.567123	-0.111755	-0.420746	-0.524094	-0.638016
-48.06	0.0270844	-0.543686	-0.106293	-0.394958	-0.542847	-0.633331
-47.96	0.00364685	-0.517899	-0.121124	-0.41449	-0.552216	-0.552856
-47.86	0.016922	-0.50853	-0.094574	-0.405899	-0.488159	-0.485672
-47.76	0.0395813	-0.470245	-0.054718	-0.340271	-0.395966	-0.376297
-47.66	0.0278625	-0.481186	-0.0328522	-0.295746	-0.295975	-0.292709
-47.56	0.0442657	-0.470245	0.0265198	-0.20903	-0.113159	-0.0700531
-47.46	0.066925	-0.489777	0.0491791	-0.140274	0.0329437	0.189331
-47.36	0.0817719	-0.536652	0.0780945	-0.0754242	0.157944	0.340118
-47.26	0.0989532	-0.535095	0.0851135	-0.0176239	0.251694	0.340103
-47.16	0.109894	-0.518677	0.110901	0.0386353	0.290756	0.32605
-47.06	0.0856781	-0.523376	0.0671539	0.065979	0.244659	0.270584
-46.96	0.0833282	-0.478836	0.0437164	0.0667572	0.221222	0.248703
-46.86	0.0747375	-0.396805	0.030426	0.0706635	0.19075	0.189331
-46.76	0.0630188	-0.22728	0.0327759	0.0933228	0.181381	0.173706
-46.66	0.0388031	-0.101486	0.0359039	0.100357	0.186844	0.20105
-46.56	0.0083313	0.012558	0.0452728	0.0948792	0.230591	0.244797
-46.46	0.0114594	0.124283	0.0515289	0.105042	0.298569	0.290894
-46.36	0.0403595	0.186005	0.111679	0.156601	0.350128	0.338547
-46.26	0.063797	0.122726	0.150742	0.19957	0.37825	0.365112
-46.16	0.0778656	0.0602264	0.171844	0.237076	0.399353	0.364334
-46.06	0.0552063	0.0110016	0.15152	0.230042	0.373566	0.306519
-45.96	0.0395813	-0.038208	0.132782	0.193329	0.293884	0.238556
-45.86	0.0473938	-0.0390015	0.107773	0.13942	0.222	0.189331
-45.76	0.0708313	-0.00930786	0.0905914	0.081604	0.200134	0.150269
-45.66	0.0739594	-0.0139923	0.0398102	0.0144196	0.131378	0.101837
-45.56	0.0747375	0.00163269	0.00152588	-0.0488586	0.103256	0.0791779
-45.46	0.0755157	0.0195923	-0.0367584	-0.093399	0.0774689	0.0502625
-45.36	0.0708313	0.0305328	-0.0851898	-0.122299	0.0290375	0.0166779
-45.26	0.0677032	0.0133514	-0.107849	-0.156677	-0.00924683	-0.0216064
-45.16	0.0513	-0.0413361	-0.107849	-0.180115	-0.0178375	-0.0255127
-45.06	0.0583344	-0.0397797	-0.0851898	-0.184799	0.0110626	0.00886536
-44.96	0.066925	-0.0608673	-0.0562897	-0.187149	0.0407562	0.0182343
-44.86	0.066925	-0.0835266	-0.0570679	-0.19339	0.0485687	0.0323029
-44.76	0.0622406	-0.0843048	-0.0492554	-0.179337	0.0657501	0.0643311
-44.66	0.0684814	-0.0975952	-0.0570679	-0.202774	0.0845032	0.0737
-44.56	0.0856781	-0.085083	-0.0609741	-0.216049	0.0798187	0.0791779
-44.46	0.0630188	-0.114777	-0.0539398	-0.223083	0.0891876	0.0838623
-44.36	0.0544281	-0.111649	-0.0445709	-0.203552	0.107941	0.1073
-44.26	0.0309906	-0.117905	-0.0578461	-0.200424	0.104034	0.10965
-44.16	0.0450439	-0.0944672	-0.0414429	-0.151993	0.139969	0.135422
-44.06	0.0591125	-0.0921173	-0.0492554	-0.120743	0.150131	0.158859
-43.96	0.0591125	-0.0944672	-0.0445709	-0.0863647	0.1595	0.178391
-43.86	0.0591125	-0.103058	-0.0453491	-0.043396	0.173569	0.192459
-43.76	0.063797	-0.126495	-0.0539398	-0.0191803	0.171219	0.190109
-43.66	0.0630188	-0.138992	-0.0445709	0.0230103	0.181381	0.197144
-43.56	0.0661469	-0.126495	-0.0265961	0.0808258	0.213409	0.215118
-43.46	0.0817719	-0.11087	0.0140228	0.112854	0.232941	0.224487
-43.36	0.095047	-0.0632172	0.0296478	0.137848	0.236847	0.221359
-43.26	0.095047	-0.0241547	0.0405884	0.14801	0.217316	0.213547
-43.16	0.109116	0.00553894	0.0507507	0.155045	0.217316	0.187775
-43.06	0.0895844	0.0172577	0.0405884	0.135513	0.185287	0.161209
-42.96	0.0661469	0.00709534	0.0202789	0.101135	0.150909	0.119019
-42.86	0.0286407	-0.00540161	-0.0211334	0.050354	0.100128	0.0799561
-42.76	-0.000259399	-0.0147705	-0.0617523	0.0112915	0.0673218	0.0487061
-42.66	-0.0416718	-0.0350952	-0.0961304	-0.0230865	0.0469971	0.0174561
-42.56	-0.0674438	-0.0569611	-0.132065	-0.0644836	0.0165405	-0.0020752
-42.46	-0.0846405	-0.0835266	-0.161758	-0.117615	-0.00534058	-0.0184784
-42.36	-0.0822906	-0.104614	-0.182846	-0.134018	-0.0217438	-0.0333252
-42.26	-0.101044	-0.13353	-0.201599	-0.16449	-0.0404968	-0.0567627
-42.16	-0.089325	-0.138214	-0.18988	-0.157455	-0.0287781	-0.0450439
-42.06	-0.105728	-0.149933	-0.206284	-0.184021	-0.0404968	-0.0645752
-41.96	-0.108078	-0.145248	-0.19223	-0.179337	-0.0436249	-0.0567627
-41.86	-0.112762	-0.150711	-0.178162	-0.172302	-0.0365906	-0.0567627
-41.76	-0.101044	-0.153839	-0.166443	-0.160583	-0.0248718	-0.0450439
-41.66	-0.101044	-0.17337	-0.171127	-0.168396	-0.0295563	-0.0497284
-41.56	-0.104172	-0.189774	-0.178162	-0.196518	-0.0483093	-0.0567627
-41.46	-0.0815125	-0.184311	-0.16098	-0.191055	-0.0358124	-0.0395813
-41.36	-0.076828	-0.177277	-0.146912	-0.187149	-0.0287781	-0.0333252
-41.26	-0.0666656	-0.174149	-0.143784	-0.19339	-0.0287781	-0.0301971
-41.16	-0.04245	-0.153061	-0.122696	-0.184021	-0.0123749	-0.0091095
-41.06	-0.0393219	-0.147583	-0.112534	-0.184021	-0.00221252	0.00105286
-40.96	-0.029953	-0.145248	-0.114883	-0.184021	0.00715637	-0.00598145
-40.86	-0.0182343	-0.136658	-0.100037	-0.182465	0.0141907	0.0104218
-40.76	-0.0190125	-0.146027	-0.0961304	-0.17308	0.0110626	0.014328
-40.66	-0.0190125	-0.146027	-0.0961304	-0.183243	-0.00611877	-0.0020752
-40.56	-0.014328	-0.150711	-0.0914459	-0.187927	-0.0162811	0.00964355
-40.46	-0.00416565	-0.157745	-0.085968	-0.181671	-0.0178375	0.0127716
-40.36	0.000518799	-0.170242	-0.0883179	-0.179337	-0.0131531	0.0174561
-40.26	0.000518799	-0.199936	-0.0914459	-0.176987	-0.00221252	0.0174561
-40.16	0.000518799	-0.209305	-0.0930023	-0.167618	-0.000656128	0.0205841
-40.06	0.000518799	-0.221024	-0.100037	-0.160583	-0.00221252	0.029953
-39.96	0.0083313	-0.220245	-0.0922241	-0.144958	0.0220032	0.0526123
-39.86	0.02005	-0.211655	-0.0805054	-0.113708	0.0337219	0.0721436
-39.76	0.0247345	-0.223373	-0.0758209	-0.109024	0.0430908	0.0916748
-39.66	0.0427094	-0.208527	-0.0562897	-0.0863647	0.0649719	0.115891
-39.56	0.0473938	-0.19368	-0.0375366	-0.0582428	0.0798187	0.139328
-39.46	0.0473938	-0.174149	-0.0312805	-0.0332336	0.0923157	0.152618
-39.36	0.0473938	-0.176498	-0.0219116	-0.0191803	0.104034	0.166672
-39.26	0.063797	-0.16478	-0.00941467	-0.0043335	0.111847	0.170578
-39.16	0.0739594	-0.153061	0.0257416	0.00738525	0.123566	0.18074
-39.06	0.0677032	-0.138992	0.0280914	0.0042572	0.120438	0.182297
-38.96	0.0544281	-0.141342	0.0257416	-0.00901794	0.104034	0.165894
-38.86	0.0395813	-0.13118	0.0249634	-0.012146	0.0962219	0.158081
-38.76	0.032547	-0.13353	0.0163727	-0.0238647	0.0891876	0.146362
-38.66	0.0380249	-0.128052	0.0210571	-0.0238647	0.0915375	0.144806
-38.56	0.0130157	-0.145248	0.00152588	-0.043396	0.0571594	0.122925
-38.46	0.0161438	-0.146805	-0.0219116	-0.0629272	0.0454407	0.111206
-38.36	0.0161438	-0.137436	-0.0172272	-0.0629272	0.0454407	0.103394
-38.26	0.0177002	-0.128845	-0.0133209	-0.0629272	0.0423126	0.100266
-38.16	0.0106812	-0.135864	-0.0226898	-0.0676117	0.0360718	0.0908966
-38.06	0.0153656	-0.13118	-0.0195618	-0.0676117	0.0407562	0.0955811
-37.96	0.0083313	-0.13353	-0.0297241	-0.0816803	0.0337219	0.0955811
-37.86	0.00520325	-0.141342	-0.0328522	-0.077774	0.0305939	0.0807343
-37.76	0.0083313	-0.139771	-0.0461273	-0.074646	0.0290375	0.0838623
-37.66	0.0083313	-0.137436	-0.0531616	-0.074646	0.0266876	0.0838623
-37.56	0.02005	-0.130402	-0.0367584	-0.0629272	0.0454407	0.0955811
-37.46	0.02005	-0.13353	-0.0328522	-0.0738678	0.0423126	0.092453
-37.36	0.0083313	-0.138214	-0.0344086	-0.0707397	0.0329437	0.0908966
-37.26	0.02005	-0.128052	-0.0305023	-0.0683899	0.0376282	0.102615
-37.16	0.02005	-0.125717	-0.0250397	-0.0707397	0.0376282	0.0955811
-37.06	0.0278625	-0.118683	-0.0101929	-0.0629272	0.0454407	0.108078
-36.96	0.02005	-0.118683	-0.0101929	-0.0660553	0.0423126	0.111984
-36.86	0.0317688	-0.106964	-0.00628662	-0.0707397	0.0376282	0.119019
-36.76	0.0317688	-0.111649	-0.00628662	-0.0707397	0.0329437	0.114334
-36.66	0.0364532	-0.101501	-0.00160217	-0.0660553	0.0305939	0.111984
-36.56	0.0153656	-0.111649	-0.0109711	-0.0754242	0.024353	0.0908966
-36.46	0.0083313	-0.118683	-0.0180054	-0.0676117	0.0220032	0.0869904
-36.36	0.0153656	-0.106964	-0.00784302	-0.0558929	0.0290375	0.0987091
-36.26	0.0083313	-0.110092	-0.0133209	-0.0660553	0.0188751	0.0885468
-36.16	0.0130157	-0.111649	-0.0180054	-0.0707397	0.0188751	0.0838623
-36.06	0.02005	-0.106964	-0.0297241	-0.0660553	0.0259094	0.0838623
-35.96	0.0122375	-0.106964	-0.0226898	-0.0637054	0.0329437	0.0791779
-35.86	0.0122375	-0.106964	-0.0250397	-0.0707397	0.0259094	0.0721436
-35.76	0.0153656	-0.103836	-0.0180054	-0.0707397	0.0259094	0.0721436
-35.66	0.016922	-0.10228	-0.0211334	-0.0738678	0.0259094	0.0690155
-35.56	0.0122375	-0.106964	-0.0375366	-0.0754242	0.0305939	0.0643311
-35.46	0.02005	-0.0944672	-0.0297241	-0.0629272	0.0337219	0.0721436
-35.36	0.02005	-0.0921173	-0.0297241	-0.0676117	0.0290375	0.0674591
-35.26	0.02005	-0.11087	-0.0297241	-0.074646	0.0220032	0.0604248
-35.16	0.02005	-0.0991516	-0.0180054	-0.0629272	0.0337219	0.0885468
-35.06	0.0231781	-0.0960236	-0.0148773	-0.0582428	0.0337219	0.0838623
-34.96	0.0364532	-0.0944672	-0.0133209	-0.0543365	0.0305939	0.0807343
-34.86	0.0247345	-0.10228	-0.0180054	-0.059021	0.0305939	0.0760498
-34.76	0.0270844	-0.0952454	-0.0226898	-0.0637054	0.0251312	0.0713654
-34.66	0.0153656	-0.0999298	-0.0344086	-0.0754242	0.00872803	0.0596466
-34.56	0.0083313	-0.106964	-0.0531616	-0.0824585	-0.000656128	0.0526123
-34.46	0.0192719	-0.0960236	-0.0406647	-0.074646	0.0141907	0.0604248
-34.36	0.0239563	-0.0913391	-0.0336304	-0.074646	0.0141907	0.0604248
-34.26	0.0286407	-0.0913391	-0.0414429	-0.0832367	0.0173187	0.0604248
-34.16	0.0239563	-0.0866547	-0.0383148	-0.0785522	0.0220032	0.0604248
-34.06	0.0208282	-0.0827484	-0.0367584	-0.0816803	0.00715637	0.0572968
-33.96	0.0130157	-0.0874329	-0.0367584	-0.0699615	0.00715637	0.0557404
-33.86	0.02005	-0.0874329	-0.0297241	-0.0676117	0.0141907	0.0604248
-33.76	0.0317688	-0.0725861	-0.0297241	-0.0582428	0.0259094	0.0643311
-33.66	0.0317688	-0.0679016	-0.0297241	-0.0629272	0.0259094	0.0643311
-33.56	0.0231781	-0.0647736	-0.023468	-0.0597992	0.0290375	0.0721436
-33.46	0.0364532	-0.0585327	-0.0172272	-0.0582428	0.0337219	0.0807343
-33.36	0.0466156	-0.0444641	-0.00550842	-0.0512085	0.0454407	0.0877686
-33.26	0.0278625	-0.0679016	-0.0101929	-0.0629272	0.0337219	0.0760498
-33.16	0.0278625	-0.0725861	-0.0148773	-0.0676117	0.0290375	0.0713654
-33.06	0.0278625	-0.0764923	-0.0297241	-0.074646	0.0220032	0.0526123
-32.96	0.0427094	-0.0600891	-0.0133209	-0.0629272	0.0337219	0.0674591
-32.86	0.0395813	-0.0600891	-0.0180054	-0.0629272	0.0384064	0.0721436
-32.76	0.0364532	-0.0585327	-0.0211334	-0.0660553	0.0423126	0.0690155
-32.66	0.0364532	-0.0639954	-0.0258179	-0.0660553	0.0376282	0.0690155
-32.56	0.0513	-0.0483704	-0.0180054	-0.0558929	0.0485687	0.0838623
-32.46	0.0513	-0.0483704	-0.0148773	-0.0582428	0.0579376	0.0838623
-32.36	0.0395813	-0.0530548	-0.0101929	-0.0512085	0.0649719	0.0760498
-32.26	0.0395813	-0.0483704	-0.0101929	-0.0480804	0.0649719	0.0760498
-32.16	0.0466156	-0.0530548	-0.0148773	-0.0480804	0.0602875	0.0713654
-32.06	0.0309906	-0.0600891	-0.0219116	-0.0551147	0.0532532	0.0643311
-31.96	0.035675	-0.0600891	-0.0219116	-0.0551147	0.0532532	0.0690155
-31.86	0.035675	-0.0671234	-0.0172272	-0.0551147	0.0485687	0.0643311
-31.76	0.0403595	-0.0530548	-0.0101929	-0.062149	0.0532532	0.0643311
-31.66	0.0395813	-0.0585327	-0.0133209	-0.046524	0.0579376	0.061203
-31.56	0.032547	-0.0561829	-0.0180054	-0.0629272	0.0532532	0.0596466
-31.46	0.0270844	-0.0608673	-0.0226898	-0.0676117	0.0454407	0.0596466
-31.36	0.02005	-0.0796204	-0.0297241	-0.0597992	0.0454407	0.0572968
-31.26	0.02005	-0.0796204	-0.0297241	-0.0668335	0.0337219	0.0643311
-31.16	0.0083313	-0.0796204	-0.0297241	-0.0668335	0.0384064	0.0596466
-31.06	0.0083313	-0.0749359	-0.0375366	-0.0668335	0.0454407	0.0643311
-30.96	0.0083313	-0.0679016	-0.0375366	-0.062149	0.0454407	0.0643311
-30.86	0.02005	-0.0679016	-0.0297241	-0.043396	0.0485687	0.0643311
-30.76	0.0114594	-0.0679016	-0.0297241	-0.0551147	0.0532532	0.0526123
-30.66	0.0161438	-0.0647736	-0.0297241	-0.0629272	0.0532532	0.0572968
-30.56	0.0083313	-0.0679016	-0.0375366	-0.0707397	0.0501251	0.0565186
-30.46	0.0083313	-0.0679016	-0.0344086	-0.0676117	0.0571594	0.0565186
-30.36	0.0083313	-0.0679016	-0.0297241	-0.0629272	0.0454407	0.0596466
-30.26	0.0083313	-0.0679016	-0.0297241	-0.0629272	0.0485687	0.0643311
-30.16	0.0161438	-0.0679016	-0.0219116	-0.0551147	0.0610657	0.076828
-30.06	0.02005	-0.0757141	-0.0297241	-0.0582428	0.0532532	0.0760498
-29.96	0.0216064	-0.0741577	-0.0328522	-0.0660553	0.0423126	0.0643311
-29.86	0.0192719	-0.0764923	-0.0375366	-0.0754242	0.0329437	0.0643311
-29.76	0.0122375	-0.0835266	-0.0453491	-0.077774	0.0259094	0.0643311
-29.66	0.0122375	-0.0835266	-0.0375366	-0.0707397	0.0259094	0.0643311
-29.56	0.0122375	-0.0803986	-0.0375366	-0.0676117	0.0188751	0.0565186
-29.46	0.0122375	-0.0757141	-0.0375366	-0.0629272	0.0259094	0.0565186
-29.36	0.02005	-0.0679016	-0.0265961	-0.0629272	0.0337219	0.0690155
-29.26	0.02005	-0.0796204	-0.0219116	-0.0551147	0.0337219	0.0760498
-29.16	0.02005	-0.0749359	-0.0297241	-0.0629272	0.03685	0.0674591
-29.06	0.0153656	-0.0725861	-0.0344086	-0.0676117	0.03685	0.0674591
-28.96	0.0083313	-0.0796204	-0.0414429	-0.0699615	0.0220032	0.0526123
-28.86	0.0247345	-0.0632172	-0.0203552	-0.046524	0.0430908	0.0737
-28.76	0.0270844	-0.0608673	-0.0109711	-0.0558929	0.052475	0.0830841
-28.66	0.02005	-0.0679016	-0.0180054	-0.0597992	0.0337219	0.0760498
-28.56	0.0278625	-0.0600891	-0.0101929	-0.0473022	0.0415344	0.0838623
-28.46	0.032547	-0.0569611	-0.0101929	-0.0426178	0.0446625	0.0838623
-28.36	0.0395813	-0.0522766	-0.00238037	-0.0355835	0.0415344	0.0752716
-28.26	0.0395813	-0.0522766	-0.00238037	-0.0355835	0.0415344	0.0799561
-28.16	0.0473938	-0.0522766	0.000747681	-0.0355835	0.0345001	0.0846405
-28.06	0.0473938	-0.0554047	0.00230408	-0.0355835	0.0430908	0.0885468
-27.96	0.0473938	-0.0554047	-0.00238037	-0.030899	0.0485687	0.0838623
-27.86	0.0427094	-0.0530548	-0.00706482	-0.0363617	0.03685	0.0713654
-27.76	0.0473938	-0.0483704	0.00933838	-0.0316772	0.0337219	0.0760498
-27.66	0.0520782	-0.0483704	0.0140228	-0.0316772	0.0337219	0.0791779
-27.56	0.0559845	-0.0483704	0.0132446	-0.043396	0.0305939	0.0807343
-27.46	0.0513	-0.0483704	0.00152588	-0.0387115	0.0141907	0.0807343
-27.36	0.0513	-0.0483704	0.00621033	-0.0316772	0.0188751	0.0877686
-27.26	0.0591125	-0.0405579	0.0210571	-0.0238647	0.0259094	0.0955811
-27.16	0.0497437	-0.0483704	-0.00315857	-0.0316772	0.0165405	0.0713654
-27.06	0.0552063	-0.0405579	0.00933838	-0.0355835	0.0220032	0.0721436
-26.96	0.0552063	-0.0405579	0.00933838	-0.0324554	0.0220032	0.0885468
-26.86	0.0552063	-0.0358734	0.0140228	-0.027771	0.0220032	0.0838623
-26.76	0.0520782	-0.0319672	0.0179291	-0.0387115	0.0118408	0.0955811
-26.66	0.0473938	-0.0366516	0.0132446	-0.0387115	0.0141907	0.0955811
-26.56	0.0520782	-0.0335236	0.0163727	-0.0316772	0.0141907	0.0838623
-26.46	0.0544281	-0.0335236	0.00465393	-0.0363617	0.00950623	0.0838623
-26.36	0.0473938	-0.0405579	0.00933838	-0.0402679	0.00559998	0.0838623
-26.26	0.0544281	-0.0405579	0.0257416	-0.0238647	0.0266876	0.0987091
-26.16	0.0591125	-0.0358734	0.0210571	-0.0238647	0.0337219	0.103394
-26.06	0.0606689	-0.0319672	0.0179291	-0.0340271	0.0305939	0.100266
-25.96	0.0513	-0.0366516	0.0163727	-0.0316772	0.0227814	0.100266
-25.86	0.0630188	-0.0335236	0.0210571	-0.0316772	0.0180969	0.1073
-25.76	0.0466156	-0.0335236	0.0210571	-0.0363617	0.0165405	0.102615
-25.66	0.0427094	-0.0358734	0.0210571	-0.0512085	0.0141907	0.0955811
-25.56	0.0473938	-0.0288391	0.0210571	-0.0480804	0.0141907	0.0955811
-25.46	0.0520782	-0.0288391	0.0210571	-0.043396	0.0188751	0.0955811
-25.36	0.066925	-0.0178986	0.0241852	-0.030899	0.0337219	0.103394
-25.26	0.0622406	-0.0257111	0.0288696	-0.0207367	0.021225	0.0987091
-25.16	0.0716095	-0.0163422	0.0484009	-0.0160522	0.0337219	0.103394
-25.06	0.0755157	-0.0124359	0.0452728	-0.0191803	0.0227814	0.100266
-24.96	0.0856781	-0.000717163	0.0523071	-0.012146	0.0298157	0.1073
-24.86	0.0856781	0.00163269	0.0476227	-0.0246429	0.0251312	0.102615
-24.76	0.0786438	-0.00540161	0.0327759	-0.0207367	0.021225	0.0987091
-24.66	0.0864563	0.00553894	0.0437164	-0.00823975	0.0305939	0.111206
-24.56	0.0880127	0.00709534	0.0530853	-0.0144958	0.0227814	0.108078
-24.46	0.0739594	-0.00227356	0.0437164	-0.0168304	0.0165405	0.0987091
-24.36	0.0591125	-0.0124359	0.0288696	-0.0316772	0.00637817	0.0838623
-24.26	0.0591125	-0.00540161	0.0335541	-0.0316772	0.0141907	0.0838623
-24.16	0.0591125	-0.00540161	0.0405884	-0.0269928	0.0141907	0.0838623
-24.06	0.0591125	-0.00540161	0.0359039	-0.0246429	0.0141907	0.0838623
-23.96	0.0622406	0.00241089	0.0288696	-0.0269928	0.0141907	0.0885468
-23.86	0.066925	0.00553894	0.0366821	-0.012146	0.0220032	0.0955811
-23.76	0.0716095	0.0102234	0.0366821	-0.0207367	0.0188751	0.0955811
-23.66	0.0755157	0.00709534	0.0335541	-0.0191803	0.0227814	0.0955811
-23.56	0.0708313	0.00709534	0.0288696	-0.0191803	0.021225	0.108078
-23.46	0.0708313	0.0141296	0.0257416	-0.012146	0.0259094	0.115112
-23.36	0.0739594	0.0141296	0.0241852	-0.012146	0.0337219	0.119797
-23.26	0.0739594	0.00944519	0.0241852	-0.0137024	0.0259094	0.117462
-23.16	0.066925	0.00241089	0.0171509	-0.0160522	0.0173187	0.108078
-23.06	0.0598907	0.00241089	0.00621033	-0.0160522	0.0220032	0.126831
-22.96	0.066925	0.00553894	0.00465393	-0.0043335	0.0220032	0.129959
-22.86	0.0622406	0.0102234	0.0171509	-0.0043335	0.0173187	0.129959
-22.76	0.0520782	0.0133514	0.0171509	-0.0043335	0.0188751	0.122925
-22.66	0.0559845	0.0149078	0.0187073	-0.00746155	0.0110626	0.132294
-22.56	0.0427094	0.0149078	0.0210571	-0.00901794	0.0173187	0.134644
-22.46	0.0473938	0.0172577	0.0280914	-0.00901794	0.0173187	0.129959
-22.36	0.0442657	0.0117798	0.0210571	-0.0191803	0.0188751	0.122925
-22.26	0.0317688	0.0250702	0.0288696	-0.0191803	0.0110626	0.122925
-22.16	0.0317688	0.0297546	0.0288696	-0.012146	0.00637817	0.119797
-22.06	0.0239563	0.0219421	0.0210571	-0.0199585	0.00637817	0.110428
-21.96	0.00364685	0.0149078	0.00933838	-0.0316772	-0.00221252	0.103394
-21.86	0.0083313	0.0219421	0.00933838	-0.0269928	-0.000656128	0.103394
-21.76	0.0083313	0.0219421	0.0210571	-0.0199585	0.00637817	0.100266
-21.66	0.00520325	0.0219421	0.0210571	-0.00901794	0.00637817	0.1073
-21.56	0.0122375	0.0219421	0.0210571	-0.0043335	0.00169373	0.110428
-21.46	0.0075531	0.0172577	0.0163727	-0.00901794	-0.010025	0.115112
-21.36	0.0130157	0.0297546	0.0108948	-0.0113678	-0.00456238	0.122925
-21.26	0.0153656	0.0367889	0.00387573	0.00738525	-0.00534058	0.145584
-21.16	0.0083313	0.0344391	-0.0101929	0.0105133	-0.010025	0.147141
-21.06	0.0083313	0.0250702	-0.0265961	0.000350952	-0.0319061	0.129959
-20.96	0.0192719	0.0227203	-0.0211334	-0.012146	-0.0365906	0.100266
-20.86	0.0208282	0.0297546	-0.00238037	-0.0207367	-0.0295563	0.0713654
-20.76	0.016922	0.0305328	-0.00863647	-0.0512085	-0.0553436	0.0291748
-20.66	0.0122375	0.0289764	-0.00315857	-0.0738678	-0.0686188	0.0057373
-20.56	0.0348969	0.0383453	0.0210571	-0.0996399	-0.0787811	-0.0137939
-20.46	0.0395813	0.0688171	0.0437164	-0.10199	-0.0686188	-0.0231628
-20.36	0.0309906	0.0883484	0.0608978	-0.118393	-0.0756531	-0.0520782
-20.26	0.0528564	0.112564	0.104645	-0.116058	-0.0873718	-0.0528564
-20.16	0.0708313	0.123505	0.106995	-0.121521	-0.08815	-0.0880127
-20.06	0.0856781	0.125854	0.0780945	-0.119171	-0.102997	-0.120819
-19.96	0.0802002	0.0891266	0.0327759	-0.155899	-0.12175	-0.17395
-19.86	0.0778656	0.0602264	-0.0187836	-0.176987	-0.138931	-0.201294
-19.76	0.0739594	0.00944519	-0.0851898	-0.216049	-0.161591	-0.245041
-19.66	0.0872345	-0.0124359	-0.157852	-0.241058	-0.192841	-0.263016
-19.56	0.113022	-0.0249329	-0.20784	-0.275421	-0.217056	-0.263794
-19.46	0.0708313	-0.0444641	-0.264099	-0.323868	-0.242844	-0.278641
-19.36	-0.0760345	-0.0803986	-0.31488	-0.341827	-0.280334	-0.280975
-19.26	-0.226044	-0.062439	-0.297699	-0.303558	-0.273315	-0.259109
-19.16	-0.269791	-0.0178986	-0.206284	-0.215271	-0.204559	-0.180984
-19.06	-0.220581	0.0414734	-0.094574	-0.111374	-0.102219	-0.0708313
-18.96	-0.1073	0.124283	0.0140228	-0.00511169	-0.00846863	0.029953
-18.86	-0.00338745	0.167252	0.0648041	0.034729	0.0337219	0.0674591
-18.76	0.0114594	0.150848	0.0718384	0.031601	0.0141907	0.0690155
-18.66	0.02005	0.138351	0.0593414	0.0222321	-0.010025	0.0518341
-18.56	0.0177002	0.125061	0.0452728	-0.00746155	-0.0350342	0.0416718
-18.46	0.0270844	0.125854	0.0398102	-0.00823975	-0.0420532	0.0471497
-18.36	0.02005	0.100067	0.0132446	-0.0238647	-0.0545654	0.0260468
-18.26	0.016922	0.0922546	0.00152588	-0.0168304	-0.0522156	0.0416718
-18.16	0.0106812	0.0797577	-0.0180054	-0.0238647	-0.0662689	0.0354309
-18.06	0.016922	0.0695953	-0.00628662	-0.012146	-0.0662842	0.0377655
-17.96	0.0122375	0.0531921	-0.0226898	-0.0269928	-0.0803375	0.0416718
-17.86	0.0231781	0.0414734	-0.0250397	-0.012146	-0.0709686	0.0447998
-17.76	0.0395813	0.0367889	-0.0180054	0.00270081	-0.0608063	0.0518341
-17.66	0.0559845	0.0461578	0.00152588	0.0151978	-0.0483093	0.0643311
-17.56	0.0591125	0.0531921	0.0140228	0.0167542	-0.0467529	0.0690155
-17.46	0.0473938	0.0446014	0.0195007	0.00582886	-0.0459595	0.0674591
-17.36	0.0513	0.0383453	0.0179291	0.0042572	-0.0592499	0.061203
-17.26	0.0473938	0.0297546	0.00933838	-0.0168304	-0.0709686	0.0526123
-17.16	0.0348969	0.024292	-0.00315857	-0.0394897	-0.0811157	0.0401154
-17.06	0.0130157	0.00318909	-0.0219116	-0.0629272	-0.102219	0.0346375
-16.96	0.0075531	0.00709534	-0.0328522	-0.0738678	-0.102997	0.0244904
-16.86	0.000518799	-0.00227356	-0.0422211	-0.0754242	-0.0928345	0.0205841
-16.76	0.00520325	-0.00462341	-0.0328522	-0.0707397	-0.0936279	0.0252686
-16.66	0.0106812	0.000854492	-0.0226898	-0.0629272	-0.08815	0.0283966
-16.56	-0.00183105	0.00318909	-0.0297241	-0.074646	-0.0904999	0.0260468
-16.46	0.00520325	0.00709534	-0.0281677	-0.0699615	-0.0834656	0.0346375
-16.36	-0.00416565	-0.00930786	-0.0422211	-0.074646	-0.0951843	0.0252686
-16.26	-0.0080719	-0.00930786	-0.0461273	-0.0715179	-0.0842438	0.0237122
-16.16	-0.0112	-0.0171204	-0.0445709	-0.074646	-0.0826874	0.0182343
-16.06	-0.0112	-0.00227356	-0.0461273	-0.0597992	-0.072525	0.0252686
-15.96	-0.0065155	0.00241089	-0.0367584	-0.0535583	-0.0662842	0.029953
-15.86	0.00364685	0.00241089	-0.0297241	-0.0512085	-0.0639343	0.0369873
-15.76	-0.0151062	-0.00149536	-0.0429993	-0.0715179	-0.069397	0.0283966
-15.66	-0.0104218	0.00318909	-0.0289459	-0.062149	-0.0553436	0.0377655
-15.56	0.0130157	0.0102234	-0.0203552	-0.043396	-0.0389404	0.0494843
-15.46	0.0153656	0.0102234	-0.0180054	-0.0387115	-0.0248718	0.0565186
-15.36	0.000518799	-0.000717163	-0.0258179	-0.0394897	-0.0326843	0.0487061
-15.26	0.0153656	0.0125732	-0.0226898	-0.0480804	-0.0295563	0.0596466
-15.16	0.02005	0.0219421	-0.0180054	-0.043396	-0.0217438	0.0643311
-15.06	0.0098877	0.0117798	-0.0250397	-0.0504303	-0.0240936	0.0572968
-14.96	0.0122375	0.0172577	-0.0101929	-0.0402679	-0.0170593	0.0596466
-14.86	0.0075531	0.0219421	-0.00706482	-0.0355835	-0.0170593	0.0526123
-14.76	0.0130157	0.0219421	-0.00238037	-0.0355835	-0.0123749	0.0526123
-14.66	0.0075531	0.0219421	0.00152588	-0.043396	-0.0209656	0.0369873
-14.56	-0.0080719	0.00241089	-0.00706482	-0.0519867	-0.041275	0.0283966
-14.46	0.0083313	0.0250702	0.00621033	-0.0355835	-0.0248718	0.0526123
-14.36	0.00520325	0.0297546	0.00465393	-0.0355835	-0.0248718	0.0447998
-14.26	0.0122375	0.0266266	-0.00550842	-0.0355835	-0.0201874	0.0494843
-14.16	0.0153656	0.0219421	-0.00706482	-0.0355835	-0.010025	0.0565186
-14.06	0.0083313	0.0219421	-0.00238037	-0.0355835	-0.00534058	0.0565186
-13.96	0.0083313	0.0219421	-0.00238037	-0.030899	-0.000656128	0.0565186
-13.86	0.0083313	0.0219421	-0.00238037	-0.0238647	0.00950623	0.0447998
-13.76	-0.00338745	0.0102234	-0.00238037	-0.043396	0.00247192	0.0330811
-13.66	-0.00338745	0.0133514	-0.00238037	-0.0355835	0.00247192	0.0330811
-13.56	-0.00338745	0.0180359	0.00230408	-0.043396	0.00715637	0.0330811
-13.46	0.001297	0.0180359	-0.00238037	-0.043396	0.0141907	0.0252686
-13.36	0.0083313	0.0180359	0.00933838	-0.0387115	0.00247192	0.0252686
-13.26	0.000518799	0.0149078	0.00152588	-0.0480804	-0.00534058	0.0174561
-13.16	0.000518799	0.0172577	-0.0101929	-0.043396	-0.00534058	0.0174561
-13.06	0.000518799	0.00709534	-0.0101929	-0.043396	-0.00221252	0.0174561
-12.96	0.000518799	0.0141296	-0.0101929	-0.043396	-0.00534058	0.0174561
-12.86	0.000518799	0.0141296	-0.00550842	-0.043396	0.00247192	0.0057373
-12.76	-0.00338745	0.0188141	0.00621033	-0.0418396	0.00402832	0.0104218
-12.66	-0.00338745	0.0141296	-0.00628662	-0.0394897	0.00637817	0.0057373
-12.56	-0.00338745	0.0141296	-0.00628662	-0.0512085	0.00637817	0.0057373
-12.46	0.001297	0.0141296	-0.00628662	-0.0480804	0.00637817	-0.0020752
-12.36	0.000518799	0.0141296	-0.00315857	-0.043396	0.00637817	-0.0020752
-12.26	0.000518799	0.0141296	0.00152588	-0.0387115	0.00637817	-0.0020752
-12.16	0.00364685	0.0172577	0.0124664	-0.0402679	0.00950623	0.00105286
-12.06	-0.00338745	0.0219421	0.00933838	-0.0355835	0.0141907	0.0057373
-11.96	-0.000259399	0.0219421	0.00933838	-0.0355835	0.00247192	0.00886536
-11.86	0.00442505	0.0219421	0.00933838	-0.0324554	0.00247192	0.0104218
-11.76	0.001297	0.0188141	0.00621033	-0.030899	-0.000656128	0.00260925
-11.66	-0.0112	0.0141296	0.00152588	-0.0355835	-0.00534058	-0.0020752
-11.56	-0.0080719	0.0172577	0.00465393	-0.027771	0.000915527	0.00105286
-11.46	-0.0065155	0.0188141	0.00621033	-0.0191803	0.00715637	-0.0091095
-11.36	-0.0112	0.00241089	0.00621033	-0.012146	-0.000656128	-0.0020752
-11.26	-0.0065155	0.00241089	0.0132446	-0.012146	0.00637817	-0.0106659
-11.16	0.000518799	0.00241089	0.0132446	-0.012146	0.00637817	-0.00598145
-11.06	0.000518799	0.00241089	0.0132446	-0.012146	0.00637817	-0.00598145
-10.96	0.000518799	0.00241089	0.0132446	-0.00746155	0.0110626	-0.00598145
-10.86	0.000518799	0.00241089	0.0132446	-0.000427246	0.0180969	-0.00598145
-10.76	0.000518799	0.00241089	0.00152588	-0.000427246	0.021225	-0.0091095
-10.66	-0.0065155	0.00241089	0.00152588	0.00270081	0.0141907	-0.0020752
-10.56	0.000518799	0.00553894	0.00465393	0.00738525	0.0141907	-0.0020752
-10.46	0.000518799	0.0102234	0.00933838	0.00738525	0.0141907	0.0057373
-10.36	0.000518799	0.00709534	0.00933838	0.0120697	0.0141907	-0.0020752
-10.26	0.0075531	0.0125732	0.0163727	0.0261383	0.0259094	-0.00363159
-10.16	0.000518799	0.00241089	0.00933838	0.0105133	0.0259094	-0.0091095
-10.06	-0.00416565	0.00241089	0.00933838	0.0151978	0.0259094	-0.0106659
-9.96	0.000518799	-0.000717163	0.00933838	0.0151978	0.0180969	-0.00598145
-9.86	0.000518799	-0.00540161	0.00152588	0.0151978	0.0180969	-0.00598145
-9.76	0.000518799	-0.0139923	0.00621033	0.0151978	0.021225	-0.00598145
-9.66	-0.00260925	-0.0124359	0.0101166	0.0167542	0.0227814	-0.0091095
-9.56	-0.00260925	-0.0171204	0.00543213	0.019104	0.0180969	-0.0091095
-9.46	0.00442505	-0.0171204	-0.00628662	0.019104	0.00637817	-0.0020752
-9.36	-0.0072937	-0.0171204	-0.00628662	0.019104	0.00637817	-0.0020752
-9.26	-0.0072937	-0.0171204	-0.00628662	0.019104	0.00637817	-0.0137939
-9.16	-0.0119781	-0.0171204	-0.0109711	0.0175476	0.00169373	-0.0184784
-9.06	-0.0112	-0.00930786	-0.0101929	0.0198822	0.00247192	-0.0177002
-8.96	-0.0158844	-0.00930786	-0.0101929	0.0151978	0.00247192	-0.0208282
-8.86	-0.0112	-0.00930786	-0.0101929	0.0183258	0.00715637	-0.0137939
-8.76	-0.0112	-0.0210266	-0.0148773	0.0230103	0.0141907	-0.0137939
-8.66	-0.0112	-0.0210266	-0.0101929	0.0230103	0.0141907	-0.0137939
-8.56	-0.0112	-0.0210266	-0.0101929	0.0276947	0.00950623	-0.0137939
-8.46	0.00520325	-0.00462341	0.00621033	0.0464478	0.0141907	-0.0020752
-8.36	0.0122375	0.00241089	0.0132446	0.0464478	0.0141907	-0.0137939
-8.26	0.0083313	-0.0171204	0.00152588	0.0269165	0.00247192	-0.0255127
-8.16	0.02005	-0.00227356	0.0132446	0.0386353	0.0188751	-0.0106659
-8.06	0.016922	-0.000717163	0.0101166	0.0355072	0.0149689	-0.0091095
-7.96	0.0122375	-0.00540161	-0.00628662	0.0339508	0.0102844	-0.0137939
-7.86	0.0153656	-0.00227356	0.0116882	0.0417633	0.00169373	-0.0106659
-7.76	0.0083313	-0.00462341	-0.00238037	0.034729	-0.00534058	-0.0177002
-7.66	0.0083313	-0.00227356	0.00230408	0.034729	-0.00221252	-0.0177002
-7.56	0.02005	0.00241089	0.0210571	0.0464478	0.0141907	-0.00598145
-7.46	0.02005	0.00241089	0.0210571	0.034729	0.0141907	-0.001297
-7.36	0.0153656	-0.00930786	0.0163727	0.0300446	0.00247192	-0.00675964
-7.26	0.000518799	-0.00930786	0.00933838	0.0230103	0.00247192	-0.0137939
-7.16	0.000518799	-0.00930786	0.00933838	0.0230103	0.00247192	-0.0137939
-7.06	-0.00260925	-0.0124359	-0.00550842	0.0245667	-0.00846863	-0.00598145
-6.96	-0.0072937	-0.0139923	-0.0101929	0.0269165	-0.0131531	-0.00598145
-6.86	0.000518799	-0.00149536	-0.00238037	0.034729	-0.00534058	-0.00598145
-6.76	-0.00416565	-0.0139923	-0.00706482	0.0300446	-0.00689697	-0.0106659
-6.66	0.000518799	-0.00930786	-0.00238037	0.0464478	0.00247192	-0.00598145
-6.56	0.000518799	-0.00930786	0.00230408	0.0464478	0.00247192	-0.00598145
-6.46	-0.00260925	-0.0124359	0.00621033	0.0433197	-0.000656128	-0.0091095
-6.36	-0.0072937	-0.0171204	0.00152588	0.0386353	-0.0170593	-0.0137939
-6.26	0.00364685	-0.0139923	-0.00315857	0.0300446	-0.00924683	-0.0106659
-6.16	-0.00338745	-0.0210266	-0.00706482	0.0230103	-0.00924683	-0.0130157
-6.06	-0.00338745	-0.0210266	-0.00238037	0.034729	-0.00924683	-0.0223846
-5.96	-0.0065155	-0.0241547	-0.00550842	0.0198822	-0.0123749	-0.0278625
-5.86	-0.0112	-0.0288391	-0.0219116	0.0151978	-0.0170593	-0.0255127
-5.76	-0.0112	-0.0288391	-0.0219116	0.0151978	-0.0248718	-0.0137939
-5.66	-0.0158844	-0.0335236	-0.0297241	0.0105133	-0.0295563	-0.0301971
-5.56	-0.0229187	-0.0405579	-0.0297241	-0.0043335	-0.0319061	-0.0255127
-5.46	-0.0112	-0.0241547	-0.0101929	0.00738525	-0.00534058	-0.0137939
-5.36	-0.00416565	-0.0139923	-0.00315857	0.0105133	-0.022522	-0.0301971
-5.26	-0.0112	-0.0210266	-0.0101929	0.003479	-0.0365906	-0.0255127
-5.16	-0.00260925	-0.0124359	-0.00160217	0.0167542	-0.0397186	-0.0137939
-5.06	0.000518799	-0.0171204	-0.0148773	0.019104	-0.0397186	-0.0286407
-4.96	0.0083313	-0.00930786	-0.00238037	0.0269165	-0.0248718	-0.0223846
-4.86	0.00364685	-0.0139923	-0.00706482	0.0222321	-0.0295563	-0.0255127
-4.76	-0.0065155	-0.0241547	-0.0125427	0.0042572	-0.0397186	-0.0372314
-4.66	-0.0112	-0.0139923	-0.0101929	0.00270081	-0.0444031	-0.0372314
-4.56	0.000518799	-0.00930786	0.00152588	0.00738525	-0.0326843	-0.0286407
-4.46	-0.00416565	-0.0139923	-0.00315857	0.00270081	-0.0451813	-0.0348816
-4.36	0.000518799	-0.00930786	-0.0101929	-0.0043335	-0.0444031	-0.0372314
-4.26	0.0083313	-0.0132141	0.00933838	0.003479	-0.0444031	-0.0208282
-4.16	0.00520325	-0.0116577	0.00621033	0.000350952	-0.0397186	-0.0208282
-4.06	0.000518799	-0.00930786	0.00152588	-0.0043335	-0.0522156	-0.0137939
-3.96	0.000518799	-0.0100861	-0.00315857	-0.012146	-0.0600281	-0.0020752
-3.86	-0.0080719	-0.00930786	-0.0101929	-0.0207367	-0.0803375	0.00418091
-3.76	-0.0229187	-0.0171204	-0.0297241	-0.0238647	-0.0951843	-0.001297
-3.66	-0.0307312	-0.0249329	-0.0523834	-0.0316772	-0.106125	-0.0286407
-3.56	-0.0346375	-0.0257111	-0.0773773	-0.0402679	-0.124084	-0.0301971
-3.46	-0.00260925	-0.0241547	-0.0719147	-0.0269928	-0.149094	-0.0333252
-3.36	-0.0072937	-0.0319672	-0.100037	-0.030899	-0.153778	-0.0567627
-3.26	-0.0158844	-0.0577393	-0.104721	-0.0285492	-0.167053	-0.0567627
-3.16	-0.0104218	-0.0546265	-0.103165	-0.0316772	-0.16394	-0.0528564
-3.06	-0.00416565	-0.0608673	-0.0812836	-0.0480804	-0.15065	-0.0692596
-2.96	0.02005	-0.0593109	-0.0531616	-0.0457458	-0.126434	-0.063797
-2.86	0.0278625	-0.0725861	-0.0219116	-0.043396	-0.0873718	-0.0684814
-2.76	0.0161438	-0.0608673	-0.00706482	-0.0402679	-0.0756531	-0.0770721
-2.66	0.0473938	-0.00852966	0.00933838	-0.0363617	-0.0490875	-0.127853
-2.56	0.063797	0.0344391	0.014801	-0.0582428	-0.0272217	-0.221603
-2.46	0.0872345	0.00163269	-0.0140991	-0.126205	-0.0287781	-0.278641
-2.36	0.124725	-0.0772858	-0.00317383	-0.172302	-0.113937	-0.228638
-2.26	0.169266	-0.0780487	-0.00238037	-0.0574493	-0.188934	-0.0825348
-2.16	0.208328	-0.0124359	0.04216	0.0675507	-0.118622	0.106522
-2.06	0.134903	0.0172577	0.0515289	0.0284882	0.021225	0.10965
-1.96	0.0559845	-0.00930786	0.0601196	-0.0387115	-0.00924683	-0.0270691
-1.86	0.0153656	-0.00462341	0.0359039	-0.0394897	-0.0358124	-0.0958252
-1.76	-0.0971375	0.0453796	0.0257416	-0.0558929	-0.0912781	-0.130203
-1.66	-0.172134	0.0289764	0.039032	-0.152771	-0.1819	-0.186447
-1.56	-0.178391	-0.0796204	0.0187073	-0.149643	-0.169403	-0.0958252
-1.46	-0.0744781	-0.114777	0.0398102	-0.121521	-0.0670624	-0.276291
-1.36	0.00520325	-0.129623	0.0132446	-0.0809021	0.0220032	-0.427078
-1.26	0.163803	-0.174927	0.0241852	0.0292664	0.145447	-0.527069
-1.16	0.321609	-0.110092	0.0491791	0.128479	0.275909	-0.375519
-1.06	0.288025	-0.0843048	0.0437164	0.0339508	0.212631	-0.273163
-0.960003	0.216919	0.0110016	0.135895	0.0167542	0.132156	-0.235672
-0.860001	0.08255	-0.0100861	0.0944977	-0.0480804	0.052475	-0.310669
-0.760002	0.0395813	-0.117905	0.0202789	-0.077774	-0.0795593	-0.369263
-0.66	0.0473938	-0.163223	-0.0609741	-0.14183	-0.142838	-0.456772
-0.560001	0.0309906	-0.138992	-0.0851898	-0.205109	-0.216278	-0.526291
-0.460003	0.00520325	-0.109314	-0.0297241	-0.257462	-0.148315	-0.564575
-0.360001	-0.04245	-0.118683	-0.132065	-0.244965	-0.0240936	-0.61145
-0.260002	0.000518799	-0.192123	-0.19223	-0.219955	-0.0201874	-0.583328
-0.16	0.0747375	-0.053833	-0.0930023	-0.278549	-0.152985	-0.502075
-0.0600014	0.466919	0.667252	1.41402	0.269104	1.92278	-0.00520325
0.0399971	-4.47136	-2.33665	-5.45863	-2.14966	-4.27567	-2.48254
0.139999	-2.94479	1.16725	1.52887	-0.159027	2.45325	-0.827087
0.239998	-0.549484	0.246155	0.317154	-0.0129242	0.368881	-0.44426
0.34	-0.233078	-0.330399	-0.196136	-0.162933	-0.441284	-0.578644
0.439999	-0.142456	-0.0421295	-0.18364	-0.244965	-0.395966	-0.541931
0.539997	-0.233078	0.0367889	-0.143784	-0.328552	-0.159256	-0.323959
0.639996	-0.170578	-0.179611	-0.372696	-0.257462	-0.176437	-0.396606
0.740002	0.112228	0.121933	-0.0133209	0.0339508	0.170441	-0.210678
0.84	0.177872	0.151642	0.127319	0.0253601	0.0790405	0.130737
0.939999	-0.0869751	-0.0944672	0.0359039	-0.00198364	0.0907593	0.0565186
1.04	0.107544	-0.186661	-0.078949	0.0136261	-0.00221252	-0.0223846
1.14	-0.123703	-0.218689	-0.102386	-0.015274	0.194656	-0.138794
1.24	-0.164322	0.00318909	0.0296478	0.108948	0.361847	0.10495
1.34	-0.00416565	0.103973	0.161682	0.097229	0.482162	0.321365
1.44	-0.0065155	0.151627	0.208557	0.0425415	0.546219	0.396362
1.54	0.000518799	0.0875702	0.154648	0.0550385	0.544662	0.381516
1.64	0.0552063	0.0992889	0.160904	0.00973511	0.580597	0.458862
1.74	0.0942688	0.115692	0.141373	0.019104	0.5681	0.536209
1.84	0.105209	0.107101	0.132782	0.0730133	0.59935	0.644806
1.94	0.095047	0.0969391	0.100739	0.160507	0.623566	0.722137
2.04	0.105209	0.0953827	0.109344	0.226135	0.657944	0.809647
2.14	0.0755157	0.0969391	0.0960541	0.257385	0.675903	0.861984
2.24	0.098175	0.103973	0.12262	0.32457	0.739975	0.954956
2.34	0.129425	0.11882	0.142151	0.362076	0.780594	1.03699
2.44	0.109116	0.131317	0.149185	0.412857	0.8181	1.09871
2.54	0.109894	0.14772	0.166367	0.469101	0.866531	1.19011
2.64	0.0872345	0.146164	0.173401	0.473007	0.91185	1.24792
2.74	0.0544281	0.136002	0.16481	0.45192	0.914185	1.28386
2.84	0.0598907	0.136002	0.185898	0.483948	0.982162	1.34401
2.94	0.0833282	0.138351	0.220276	0.51207	1.0181	1.42058
3.04	0.105209	0.165695	0.246841	0.537079	1.07201	1.48933
3.14	0.0934906	0.185226	0.246841	0.538635	1.10403	1.5448
3.24	0.113022	0.158661	0.236679	0.546448	1.1306	1.62292
3.34	0.118484	0.175842	0.239029	0.550354	1.15091	1.67448
3.44	0.117706	0.165695	0.249176	0.570663	1.20638	1.77136
3.54	0.114578	0.144592	0.236679	0.579254	1.222	1.82683
3.64	0.117706	0.157883	0.242157	0.604263	1.25169	1.88699
3.74	0.105988	0.136002	0.237457	0.600357	1.25716	1.92371
3.84	0.105209	0.153198	0.246841	0.620667	1.31029	1.97449
3.94	0.0716095	0.13913	0.246841	0.584732	1.31497	2.02527
4.04	0.0473938	0.136002	0.229645	0.578476	1.35168	2.06433
4.14	0.0513	0.123505	0.242157	0.612076	1.37279	2.12683
4.24	0.035675	0.119598	0.244492	0.63707	1.38138	2.18152
4.34	0.0747375	0.150848	0.291367	0.680038	1.4595	2.26042
4.44	0.0473938	0.114914	0.302307	0.687073	1.49466	2.32137
4.54	0.0684814	0.128189	0.321838	0.737854	1.53372	2.36198
4.64	0.105209	0.173508	0.356995	0.791763	1.60872	2.45027
4.74	0.105988	0.163345	0.380432	0.79332	1.61888	2.48308
4.84	0.168488	0.186005	0.428085	0.82692	1.69934	2.55183
4.94	0.195831	0.165695	0.460907	0.857391	1.72748	2.64949
5.04	0.216919	0.171936	0.463242	0.883942	1.76888	2.72214
5.14	0.230988	0.17897	0.481995	0.910507	1.80716	2.79793
5.24	0.234116	0.189133	0.481995	0.932388	1.8345	2.8698
5.34	0.223953	0.165695	0.467148	0.92926	1.87044	2.91589
5.44	0.242706	0.174286	0.485901	0.948792	1.9267	2.98621
5.54	0.24115	0.162567	0.496841	0.971451	1.94388	3.0323
5.64	0.235672	0.165695	0.509338	0.976135	1.96028	3.07918
5.74	0.234116	0.16803	0.53746	0.969101	1.98685	3.13933
5.84	0.220047	0.177414	0.535904	0.987854	2.02122	3.20027
5.94	0.219269	0.167252	0.545273	1.01051	2.05325	3.26511
6.04	0.196609	0.162567	0.552307	0.997223	2.0845	3.30183
6.14	0.190369	0.177414	0.550751	1.00661	2.12357	3.34558
6.24	0.165359	0.17038	0.549957	1.00739	2.13997	3.39636
6.34	0.144272	0.174286	0.559341	1.0191	2.15717	3.44246
6.44	0.125519	0.150848	0.548401	1.0152	2.16263	3.50183
6.54	0.134109	0.17038	0.587463	1.04645	2.20638	3.56511
6.64	0.126297	0.150848	0.59137	1.05817	2.22513	3.6198
6.74	0.127869	0.158661	0.60231	1.06911	2.272	3.68387
6.84	0.123169	0.175842	0.615585	1.0941	2.31184	3.72604
6.94	0.123184	0.187576	0.610901	1.10817	2.3181	3.78543
7.04	0.117706	0.189911	0.606216	1.11363	2.34154	3.83855
7.14	0.115356	0.207092	0.608551	1.14098	2.36653	3.90886
7.24	0.132553	0.221161	0.621063	1.15114	2.37357	3.95027
7.34	0.148956	0.247726	0.635117	1.19176	2.40482	4.01746
7.44	0.141922	0.264908	0.649963	1.20973	2.44388	4.07214
7.54	0.165359	0.288345	0.685898	1.24254	2.47513	4.13933
7.64	0.160675	0.303192	0.69606	1.24567	2.50247	4.18855
7.74	0.151306	0.301636	0.676529	1.24489	2.50247	4.22449
7.84	0.14505	0.30397	0.674179	1.24567	2.51419	4.25887
7.94	0.153641	0.307877	0.673401	1.26207	2.53372	4.30417
8.04	0.160675	0.321945	0.692932	1.28864	2.5845	4.3573
8.14	0.160675	0.311005	0.692932	1.30348	2.60403	4.39481
8.24	0.153641	0.311005	0.69371	1.30894	2.6431	4.45573
8.34	0.160675	0.330536	0.700745	1.34723	2.69075	4.51355
8.44	0.168488	0.346939	0.712463	1.36363	2.72826	4.58542
8.54	0.180206	0.36882	0.731995	1.39723	2.77278	4.6534
8.64	0.171616	0.369598	0.742935	1.38942	2.8017	4.7034
8.74	0.177856	0.371155	0.752304	1.41519	2.83997	4.75339
8.84	0.183334	0.380539	0.771057	1.44411	2.88841	4.80261
8.94	0.192703	0.373505	0.782776	1.4566	2.95169	4.87683
9.04	0.191925	0.380539	0.782776	1.46051	2.98685	4.90808
9.14	0.17865	0.376633	0.778091	1.45895	3.00169	4.96199
9.24	0.189575	0.390686	0.795273	1.4855	3.04309	5.03464
9.34	0.172394	0.396942	0.794495	1.48785	3.06888	5.06355
9.44	0.183334	0.412567	0.802307	1.50739	3.09622	5.12996
9.54	0.202866	0.427414	0.805435	1.54176	3.14545	5.18855
9.64	0.204422	0.439133	0.81012	1.55035	3.1595	5.24089
9.74	0.199738	0.45163	0.821838	1.55817	3.17435	5.27527
9.84	0.191925	0.448502	0.830429	1.5777	3.19778	5.32292
9.94	0.183334	0.435226	0.824966	1.58864	3.21654	5.36043
10.04	0.173172	0.42038	0.824966	1.60504	3.22513	5.38464
10.14	0.183334	0.425064	0.846054	1.62613	3.23763	5.45496
10.24	0.173172	0.424286	0.833557	1.63864	3.25638	5.48621
10.34	0.171616	0.42038	0.829651	1.65192	3.26732	5.50183
10.44	0.189575	0.427414	0.849182	1.67223	3.30013	5.58073
10.54	0.191925	0.432098	0.865585	1.67926	3.30716	5.64636
10.64	0.190369	0.432098	0.867935	1.68239	3.32201	5.67137
10.74	0.202072	0.441467	0.873398	1.69644	3.35091	5.71901
10.84	0.202087	0.439133	0.879654	1.70583	3.37592	5.75809
10.94	0.199738	0.430542	0.880432	1.72145	3.40482	5.80261
11.04	0.20755	0.441467	0.888245	1.75035	3.42903	5.87448
11.14	0.212234	0.435226	0.899963	1.75739	3.46341	5.93074
11.24	0.217712	0.435226	0.906998	1.77223	3.48997	5.93855
11.34	0.224731	0.432877	0.907776	1.7816	3.50716	6.00183
11.44	0.214584	0.424286	0.91246	1.79176	3.52591	6.0448
11.54	0.216141	0.42897	0.908554	1.81285	3.53763	6.08073
11.64	0.234116	0.435226	0.923401	1.8277	3.56497	6.11511
11.74	0.2388	0.446945	0.921844	1.83473	3.60248	6.14168
11.84	0.2388	0.436783	0.916367	1.84723	3.62825	6.19011
11.94	0.235672	0.432098	0.926529	1.84723	3.6431	6.23152
12.04	0.250519	0.424286	0.928085	1.8441	3.69543	6.27214
12.14	0.243484	0.412567	0.919495	1.84723	3.72357	6.2948
12.24	0.248962	0.403976	0.931213	1.85504	3.75247	6.33699
12.34	0.246613	0.408661	0.926529	1.85739	3.76732	6.38777
12.44	0.246613	0.405533	0.919495	1.85973	3.79309	6.41667
12.54	0.251297	0.396164	0.927307	1.87848	3.82201	6.43855
12.64	0.261459	0.400848	0.924179	1.89801	3.8345	6.48698
12.74	0.2677	0.417252	0.950745	1.91754	3.85872	6.54948
12.84	0.273178	0.42038	0.950745	1.9402	3.90013	6.61043
12.94	0.273178	0.427414	0.960907	1.95973	3.91966	6.64949
13.04	0.27005	0.443817	0.979645	1.99254	3.95247	6.69714
13.14	0.270828	0.439911	0.978088	2.00348	3.96341	6.71277
13.24	0.266144	0.45163	0.992935	2.0152	3.97513	6.76355
13.34	0.27005	0.456314	0.994492	2.03864	3.99466	6.8237
13.44	0.263016	0.439911	0.989807	2.02301	4.01419	6.87215
13.54	0.284897	0.454758	1.00934	2.06598	4.03372	6.93542
13.64	0.292709	0.463348	1.0359	2.09019	4.06497	6.99402
13.74	0.275513	0.456314	1.03043	2.10426	4.08138	7.01042
13.84	0.273178	0.454758	1.04449	2.11676	4.11107	7.05496
13.94	0.282547	0.45163	1.03122	2.14801	4.1431	7.08386
14.04	0.3013	0.464905	1.03043	2.1691	4.16341	7.10027
14.14	0.296616	0.470383	1.04294	2.18474	4.17357	7.13387
14.24	0.294266	0.466476	1.06012	2.2066	4.20872	7.16589
14.34	0.300522	0.478973	1.06793	2.22223	4.23294	7.21277
14.44	0.294266	0.475845	1.06949	2.23863	4.26888	7.2487
14.54	0.284897	0.463348	1.06247	2.23473	4.29544	7.27449
14.64	0.290359	0.46257	1.07574	2.24411	4.31497	7.29089
14.74	0.281769	0.48288	1.0648	2.24567	4.34622	7.32605
14.84	0.289581	0.490692	1.09137	2.26988	4.37357	7.38464
14.94	0.289581	0.490692	1.09918	2.27692	4.3931	7.43542
15.04	0.289581	0.490692	1.1109	2.29645	4.42435	7.47449
15.14	0.297394	0.498505	1.13356	2.32379	4.44701	7.53621
15.24	0.297394	0.503189	1.14761	2.35191	4.47278	7.58151
15.34	0.313797	0.528976	1.1734	2.37379	4.50169	7.64636
15.44	0.319275	0.534439	1.18434	2.40582	4.53372	7.68855
15.54	0.313797	0.550064	1.20543	2.40269	4.55325	7.70183
15.64	0.313797	0.55632	1.20074	2.40973	4.5845	7.72917
15.74	0.331772	0.572723	1.2234	2.42848	4.61185	7.77058
15.84	0.323959	0.575851	1.2234	2.45973	4.61888	7.80965
15.94	0.318481	0.565689	1.21793	2.46129	4.63293	7.83386
16.04	0.323959	0.561005	1.22028	2.47145	4.62592	7.87761
16.14	0.328644	0.563354	1.23044	2.48863	4.64778	7.91589
16.24	0.340363	0.565689	1.23277	2.50739	4.67435	7.9534
16.34	0.348175	0.577408	1.25621	2.52692	4.69388	7.98698
16.44	0.348175	0.571167	1.23825	2.53004	4.70872	8.02527
16.54	0.352859	0.570374	1.24918	2.53629	4.72591	8.05417
16.64	0.350525	0.572723	1.25856	2.55661	4.75951	8.09793
16.74	0.348953	0.590698	1.27106	2.59019	4.7845	8.16199
16.84	0.364578	0.589905	1.27106	2.60191	4.82278	8.19324
16.94	0.371613	0.603973	1.28278	2.62379	4.86575	8.25574
17.04	0.365372	0.610229	1.29372	2.63161	4.88841	8.28308
17.14	0.362228	0.621155	1.29996	2.64098	4.91731	8.31902
17.24	0.366928	0.61882	1.30934	2.65114	4.94388	8.36511
17.34	0.363022	0.611786	1.31325	2.65582	4.98685	8.39168
17.44	0.372391	0.631317	1.35074	2.66519	5.022	8.44479
17.54	0.379425	0.64772	1.36481	2.67926	5.06966	8.50105
17.64	0.382553	0.657883	1.38278	2.69724	5.1306	8.54324
17.74	0.369263	0.650848	1.3898	2.69644	5.1595	8.57838
17.84	0.370056	0.650848	1.40231	2.70895	5.19623	8.61433
17.94	0.387238	0.658661	1.41949	2.7191	5.23294	8.64558
18.04	0.388794	0.662567	1.41637	2.73785	5.25403	8.65886
18.14	0.401306	0.677414	1.42966	2.7527	5.31342	8.7034
18.24	0.400513	0.660217	1.45308	2.75191	5.33215	8.73386
18.34	0.389587	0.661011	1.4695	2.75505	5.34467	8.77527
18.44	0.399734	0.671158	1.4734	2.75816	5.39388	8.81433
18.54	0.418488	0.690689	1.50308	2.79332	5.43294	8.8573
18.64	0.398956	0.677414	1.50153	2.79176	5.42747	8.87292
18.74	0.413803	0.693817	1.51169	2.81989	5.47513	8.91434
18.84	0.411453	0.689911	1.50543	2.81598	5.48294	8.91667
18.94	0.410675	0.703186	1.52574	2.83238	5.51575	8.94479
19.04	0.398956	0.703979	1.52106	2.83786	5.52357	8.97371
19.14	0.402084	0.70163	1.52887	2.84801	5.5345	8.99402
19.24	0.415359	0.708664	1.54762	2.87067	5.57201	9.02058
19.34	0.410675	0.710999	1.54527	2.88629	5.58215	9.04948
19.44	0.415359	0.713348	1.54372	2.88629	5.60794	9.06824
19.54	0.42865	0.731323	1.56793	2.91599	5.63373	9.11356
19.64	0.430984	0.728973	1.57652	2.93472	5.6595	9.13933
19.74	0.438019	0.733658	1.57497	2.93707	5.67747	9.1573
19.84	0.449738	0.745377	1.59605	2.9566	5.72278	9.20261
19.94	0.449738	0.754761	1.60153	2.98785	5.75482	9.22684
20.04	0.441925	0.753967	1.60074	2.98785	5.76106	9.24557
20.14	0.438019	0.750854	1.60934	2.99567	5.78372	9.27371
20.24	0.438019	0.757874	1.61636	3.0152	5.80325	9.29245
20.34	0.454422	0.76413	1.62262	3.04332	5.83138	9.34558
20.44	0.45755	0.767258	1.63043	3.05661	5.84935	9.36511
20.54	0.461456	0.771942	1.64215	3.07925	5.86575	9.41589
20.64	0.4599	0.771942	1.63747	3.10739	5.88841	9.43387
20.74	0.459106	0.783661	1.64215	3.13004	5.91341	9.47604
20.84	0.452866	0.779755	1.63824	3.15817	5.92279	9.50418
20.94	0.466141	0.783661	1.66168	3.16754	5.94075	9.53464
21.04	0.4599	0.791473	1.66168	3.17535	5.9556	9.55965
21.14	0.453644	0.786789	1.66481	3.17535	5.97826	9.57918
21.24	0.447388	0.779755	1.65933	3.16364	5.99231	9.59323
21.34	0.452866	0.791473	1.66481	3.18004	6.02122	9.62996
21.44	0.462234	0.792252	1.67105	3.21129	6.04309	9.66199
21.54	0.476303	0.798508	1.67184	3.22849	6.06732	9.70027
21.64	0.473953	0.800842	1.68121	3.24722	6.08919	9.72214
21.74	0.467712	0.801636	1.66949	3.25974	6.10326	9.74637
21.84	0.466919	0.799286	1.67731	3.25348	6.11185	9.77292
21.94	0.464584	0.811005	1.68903	3.2652	6.13528	9.812
22.04	0.477081	0.818817	1.68903	3.27301	6.16263	9.84323
22.14	0.490356	0.83522	1.71324	3.2941	6.17903	9.88464
22.24	0.484116	0.830536	1.71246	3.30661	6.20091	9.89246
22.34	0.488022	0.829758	1.7195	3.31285	6.22903	9.92761
22.44	0.481766	0.83522	1.71169	3.33083	6.23607	9.94637
22.54	0.4888	0.850067	1.72574	3.34019	6.25716	9.98386
22.64	0.491928	0.852417	1.73044	3.34567	6.27591	10.0042
22.74	0.491928	0.854752	1.73277	3.35973	6.29857	10.0378
22.84	0.502853	0.851624	1.74449	3.37613	6.32747	10.0612
22.94	0.49115	0.844604	1.74371	3.38551	6.34622	10.0862
23.04	0.498169	0.851624	1.73981	3.40269	6.37357	10.1049
23.14	0.484116	0.857101	1.73199	3.41286	6.3931	10.13
23.24	0.493484	0.853973	1.73512	3.41754	6.4095	10.1393
23.34	0.495834	0.861786	1.73981	3.43239	6.41966	10.169
23.44	0.4888	0.86882	1.73981	3.43707	6.43607	10.1886
23.54	0.500519	0.873505	1.75934	3.4566	6.46732	10.237
23.64	0.500519	0.875061	1.75308	3.47769	6.47513	10.2573
23.74	0.500519	0.871948	1.76169	3.49802	6.49466	10.2854
23.84	0.499741	0.882095	1.77184	3.50816	6.50247	10.3073
23.94	0.509888	0.900848	1.78278	3.52692	6.53372	10.3378
24.04	0.495834	0.90007	1.77965	3.53864	6.53763	10.3456
24.14	0.4888	0.893814	1.7859	3.55113	6.54857	10.3565
24.24	0.4888	0.907883	1.79762	3.57692	6.56184	10.3815
24.34	0.484116	0.896164	1.7984	3.58083	6.57982	10.4026
24.44	0.493484	0.907089	1.80699	3.59488	6.60091	10.4299
24.54	0.500519	0.911011	1.81012	3.62379	6.62669	10.4456
24.64	0.496613	0.925064	1.81793	3.62457	6.64465	10.4721
24.74	0.495834	0.927414	1.81715	3.63629	6.66498	10.4964
24.84	0.477081	0.928192	1.81325	3.64801	6.66731	10.5135
24.94	0.490356	0.92897	1.81949	3.64801	6.68607	10.53
25.04	0.486465	0.930542	1.83669	3.66599	6.71576	10.5596
25.14	0.489578	0.925064	1.84215	3.68472	6.73059	10.5917
25.24	0.513016	0.92897	1.86403	3.71051	6.75951	10.6198
25.34	0.52005	0.943817	1.89371	3.73785	6.79231	10.6581
25.44	0.527863	0.95163	1.90231	3.74567	6.80638	10.6886
25.54	0.531769	0.955536	1.90152	3.76442	6.85091	10.7182
25.64	0.530991	0.946945	1.92184	3.7652	6.86575	10.7346
25.74	0.529419	0.932098	1.91949	3.7816	6.88528	10.7456
25.84	0.534897	0.95163	1.9359	3.80035	6.90872	10.7823
25.94	0.530991	0.95163	1.93747	3.79489	6.92747	10.7815
26.04	0.541138	0.95163	1.94839	3.81754	6.96028	10.8073
26.14	0.542709	0.95163	1.95387	3.83083	6.97826	10.8464
26.24	0.554428	0.954758	1.97496	3.84723	7.022	10.88
26.34	0.556763	0.960999	1.98981	3.85504	7.05013	10.9057
26.44	0.549744	0.961792	1.98199	3.86676	7.0556	10.919
26.54	0.556763	0.968811	2.00153	3.88629	7.08215	10.9628
26.64	0.566147	0.966476	2.00153	3.90269	7.11888	10.9823
26.74	0.559113	0.963348	1.99997	3.90817	7.12357	11.0135
26.84	0.570831	0.971161	2.01871	3.93004	7.16263	11.0565
26.94	0.581772	0.98288	2.03122	3.94879	7.19701	11.0839
27.04	0.586456	0.978973	2.03824	3.9566	7.22278	11.1151
27.14	0.588013	0.98288	2.05231	3.97614	7.23685	11.1346
27.24	0.585678	0.975845	2.05544	3.98785	7.24857	11.1589
27.34	0.578644	0.985229	2.06012	3.98785	7.25951	11.1761
27.44	0.595047	0.992249	2.07184	4.0191	7.29544	11.1948
27.54	0.600525	0.993042	2.07965	4.02692	7.31497	11.2198
27.64	0.61145	0.995377	2.08356	4.03864	7.3345	11.2479
27.74	0.616928	1.00632	2.09996	4.06989	7.35091	11.2753
27.84	0.602859	0.995377	2.0945	4.08083	7.36888	11.2878
27.94	0.605209	1.00241	2.10387	4.09019	7.38138	11.3096
28.04	0.598175	1.00241	2.1109	4.10191	7.40169	11.326
28.14	0.598175	1.00085	2.10622	4.11208	7.40794	11.3417
28.24	0.598175	0.995377	2.11403	4.11208	7.43607	11.38
28.34	0.609894	0.999283	2.11246	4.11832	7.44075	11.394
28.44	0.601303	1.00085	2.11403	4.12692	7.46185	11.4026
28.54	0.622391	1.0071	2.13356	4.14098	7.48763	11.4284
28.64	0.614578	1.00241	2.13199	4.14801	7.49934	11.4471
28.74	0.620056	1.00554	2.14059	4.15427	7.52122	11.4745
28.84	0.619263	1.01178	2.15152	4.17691	7.53763	11.4862
28.94	0.620056	1.01257	2.15231	4.18552	7.54857	11.5167
29.04	0.610672	1.01491	2.14996	4.18472	7.55481	11.5331
29.14	0.629425	1.02898	2.16637	4.19411	7.58372	11.5495
29.24	0.630981	1.01959	2.16637	4.19644	7.57278	11.5643
29.34	0.631775	1.0321	2.16872	4.22536	7.59622	11.5878
29.44	0.653641	1.04303	2.1859	4.24957	7.62825	11.6268
29.54	0.6474	1.0446	2.19606	4.26051	7.65013	11.6346
29.64	0.658325	1.05319	2.21246	4.27847	7.67122	11.6464
29.74	0.655991	1.05319	2.20543	4.28395	7.68138	11.6628
29.84	0.637238	1.04616	2.19606	4.28004	7.69075	11.6612
29.94	0.665359	1.06804	2.20778	4.29332	7.72044	11.705
30.04	0.659119	1.06413	2.20856	4.29489	7.73607	11.7081
30.14	0.661453	1.07037	2.21324	4.30894	7.76106	11.7245
30.24	0.670044	1.07741	2.22809	4.32535	7.76888	11.7456
30.34	0.670837	1.08289	2.23199	4.33005	7.79076	11.7659
30.44	0.668488	1.08522	2.24449	4.33707	7.80794	11.7995
30.54	0.6763	1.09929	2.26169	4.35739	7.84467	11.826
30.64	0.677078	1.09694	2.26402	4.36676	7.85559	11.8456
30.74	0.668488	1.10397	2.26324	4.37144	7.8806	11.8604
30.84	0.67865	1.11023	2.27419	4.37692	7.89622	11.8729
30.94	0.677856	1.10944	2.26402	4.38394	7.91028	11.8925
31.04	0.675522	1.11882	2.27106	4.39333	7.92357	11.9089
31.14	0.670044	1.10475	2.27887	4.39566	7.93372	11.9159
31.24	0.670837	1.1235	2.2859	4.40817	7.95091	11.9354
31.34	0.668488	1.1235	2.28824	4.41519	7.97513	11.9354
31.44	0.671616	1.13132	2.30075	4.4277	8.00482	11.955
31.54	0.684891	1.13522	2.30699	4.43239	8.01106	11.9815
31.64	0.680206	1.13132	2.2984	4.43472	8.01419	11.9792
31.74	0.688019	1.14148	2.31012	4.45192	8.04544	12.012
31.84	0.680206	1.1321	2.31012	4.4566	8.04544	12.0229
31.94	0.6763	1.136	2.31012	4.44957	8.07278	12.0284
32.04	0.680206	1.13367	2.31012	4.45895	8.09622	12.0448
32.14	0.688019	1.14381	2.32184	4.4855	8.11575	12.069
32.24	0.689575	1.1524	2.32965	4.48785	8.13138	12.0839
32.34	0.690369	1.17741	2.34918	4.50739	8.15482	12.1065
32.44	0.704422	1.1821	2.35777	4.5191	8.16653	12.1362
32.54	0.695053	1.1821	2.3609	4.5191	8.17122	12.1534
32.64	0.695053	1.19382	2.37106	4.52223	8.18842	12.1581
32.74	0.697388	1.19382	2.37027	4.53473	8.20325	12.1659
32.84	0.705994	1.18835	2.37184	4.53473	8.20404	12.1721
32.94	0.712234	1.19928	2.38043	4.55113	8.2345	12.1948
33.04	0.70755	1.18835	2.38043	4.56911	8.2431	12.2081
33.14	0.715363	1.20241	2.39996	4.59332	8.272	12.2323
33.24	0.723953	1.211	2.39996	4.60973	8.28528	12.2456
33.34	0.734116	1.22351	2.41168	4.6402	8.3056	12.2659
33.44	0.731766	1.23053	2.42418	4.64098	8.32434	12.2956
33.54	0.737244	1.24304	2.43747	4.6777	8.34935	12.326
33.64	0.748169	1.25319	2.44839	4.69489	8.38528	12.3456
33.74	0.748962	1.26413	2.46091	4.7066	8.40794	12.3604
33.84	0.743484	1.25554	2.45856	4.70192	8.42435	12.3807
33.94	0.751297	1.26491	2.47964	4.72379	8.43684	12.412
34.04	0.753647	1.27507	2.49684	4.73785	8.4556	12.4284
34.14	0.755203	1.27663	2.50153	4.7527	8.46341	12.4432
34.24	0.758331	1.27194	2.50621	4.76675	8.49466	12.4745
34.34	0.773178	1.2946	2.52419	4.79176	8.52591	12.494
34.44	0.763016	1.30084	2.52887	4.80426	8.53372	12.5065
34.54	0.762238	1.29538	2.52574	4.81285	8.54231	12.5206
34.64	0.756775	1.30164	2.5195	4.82614	8.54857	12.5253
34.74	0.755203	1.28835	2.51402	4.82301	8.57201	12.5401
34.84	0.758331	1.29147	2.52106	4.84019	8.57434	12.5573
34.94	0.758331	1.2946	2.52419	4.85504	8.59467	12.5721
35.04	0.753647	1.31569	2.54527	4.88161	8.61185	12.6034
35.14	0.751297	1.31491	2.55231	4.88785	8.62357	12.6151
35.24	0.759888	1.31569	2.55309	4.89801	8.63293	12.6229
35.34	0.765366	1.32976	2.57652	4.92613	8.66185	12.6393
35.44	0.753647	1.32272	2.57419	4.93629	8.66653	12.6612
35.54	0.758331	1.31804	2.57497	4.94411	8.66966	12.669
35.64	0.771606	1.32037	2.58902	4.95816	8.68684	12.6948
35.74	0.780212	1.33289	2.60622	4.97849	8.71341	12.7198
35.84	0.766144	1.33835	2.60231	4.98395	8.72044	12.7276
35.94	0.77005	1.34381	2.60387	4.99567	8.72668	12.7339
36.04	0.763016	1.33757	2.60777	5.00035	8.73216	12.7511
36.14	0.765366	1.32117	2.60622	5.0027	8.73997	12.7589
36.24	0.77005	1.3399	2.63043	5.03864	8.76419	12.7964
36.34	0.758331	1.34225	2.63043	5.03473	8.78059	12.8018
36.44	0.766144	1.3407	2.63824	5.05426	8.79388	12.8175
36.54	0.774734	1.3399	2.64215	5.0777	8.80481	12.8339
36.64	0.773178	1.34225	2.63356	5.08238	8.81497	12.8417
36.74	0.779419	1.35397	2.64293	5.10191	8.8345	12.8628
36.84	0.780212	1.3532	2.64996	5.1152	8.84232	12.88
36.94	0.777863	1.35866	2.64996	5.11989	8.86107	12.8995
37.04	0.766144	1.35007	2.66246	5.13707	8.8634	12.894
37.14	0.77005	1.35397	2.67184	5.15582	8.87592	12.9112
37.24	0.761459	1.34538	2.67418	5.16364	8.87669	12.919
37.34	0.759109	1.35475	2.68199	5.18317	8.90247	12.9331
37.44	0.766922	1.34929	2.68825	5.19566	8.91653	12.9425
37.54	0.773178	1.36179	2.69606	5.19724	8.94623	12.9503
37.64	0.777863	1.35475	2.70152	5.2191	8.96106	12.9628
37.74	0.771606	1.3735	2.71402	5.23941	8.98372	12.9878
37.84	0.769272	1.3735	2.7195	5.24489	8.99857	12.9979
37.94	0.773178	1.38132	2.7234	5.25739	9.01654	13.0159
38.04	0.786453	1.39304	2.73668	5.27223	9.04231	13.03
38.14	0.77005	1.38132	2.73981	5.27301	9.04544	13.0378
38.24	0.77005	1.38132	2.74371	5.28551	9.05247	13.0636
38.34	0.761459	1.38132	2.74294	5.28708	9.06419	13.0675
38.44	0.765366	1.38132	2.74684	5.29645	9.08919	13.0807
38.54	0.755981	1.38132	2.74918	5.30894	9.09232	13.0839
38.64	0.77005	1.39304	2.77106	5.32066	9.12044	13.1003
38.74	0.756775	1.38132	2.76637	5.31833	9.1306	13.0862
38.84	0.751297	1.38835	2.7859	5.32379	9.15794	13.1034
38.94	0.755203	1.386	2.78355	5.32925	9.16731	13.1151
39.04	0.762238	1.40475	2.80699	5.33473	9.20247	13.1237
39.14	0.760681	1.39616	2.80075	5.33551	9.20404	13.1253
39.24	0.7677	1.40553	2.8109	5.34723	9.22591	13.1323
39.34	0.77005	1.40788	2.81793	5.35504	9.23763	13.1378
39.44	0.77005	1.4024	2.82339	5.36676	9.25638	13.1362
39.54	0.773178	1.4196	2.832	5.37848	9.27904	13.1565
39.64	0.774734	1.4157	2.82652	5.3941	9.29857	13.162
39.74	0.762238	1.41725	2.82184	5.39801	9.30481	13.1628
39.84	0.773178	1.43523	2.83669	5.41754	9.32982	13.1807
39.94	0.773178	1.43678	2.83278	5.42067	9.33763	13.1815
40.04	0.770828	1.43991	2.84215	5.43004	9.34387	13.205
40.14	0.777863	1.44695	2.8609	5.45192	9.35638	13.2245
40.24	0.782547	1.45163	2.8609	5.4691	9.35872	13.2245
40.34	0.788025	1.45944	2.87184	5.48785	9.38528	13.244
40.44	0.779419	1.45631	2.87027	5.47614	9.38528	13.2487
40.54	0.789581	1.46648	2.89215	5.49567	9.40482	13.2628
40.64	0.805984	1.47585	2.89996	5.50739	9.41418	13.2768
40.74	0.799744	1.47897	2.89996	5.51833	9.4267	13.2854
40.84	0.794266	1.48601	2.91481	5.53941	9.43919	13.3026
40.94	0.789581	1.49538	2.91637	5.54332	9.44543	13.3143
41.04	0.8013	1.51413	2.93825	5.5652	9.46263	13.3229
41.14	0.788025	1.51022	2.92731	5.56598	9.46341	13.3292
41.24	0.790359	1.51726	2.93434	5.58551	9.48294	13.3487
41.34	0.794266	1.51491	2.94058	5.58942	9.49466	13.3549
41.44	0.799744	1.52507	2.94606	5.58864	9.49466	13.3557
41.54	0.806763	1.53912	2.95856	5.61754	9.51419	13.3776
41.64	0.813019	1.55241	2.96715	5.62535	9.53763	13.3768
41.74	0.809113	1.54616	2.96246	5.62848	9.54544	13.3776
41.84	0.809113	1.56491	2.97028	5.64488	9.55013	13.3964
41.94	0.797394	1.55945	2.98199	5.64333	9.56342	13.3878
42.04	0.804428	1.56569	3.00153	5.66286	9.57747	13.4073
42.14	0.802078	1.56569	3.00153	5.66051	9.58919	13.4135
42.24	0.823959	1.58289	3.01169	5.68552	9.6142	13.4386
42.34	0.825516	1.58835	3.02574	5.70348	9.63997	13.4503
42.44	0.816925	1.5899	3.01715	5.71129	9.6431	13.4557
42.54	0.828644	1.60397	3.02887	5.73785	9.6595	13.4792
42.64	0.830994	1.60242	3.04059	5.74489	9.65717	13.4815
42.74	0.8302	1.61647	3.05231	5.76207	9.67903	13.5057
42.84	0.828644	1.61647	3.06012	5.76442	9.68919	13.5104
42.94	0.827866	1.61101	3.04918	5.75426	9.69075	13.5175
43.04	0.828644	1.61179	3.06247	5.76755	9.72044	13.5354
43.14	0.821609	1.61647	3.05309	5.76988	9.73294	13.5346
43.24	0.835678	1.62663	3.07184	5.79332	9.74153	13.5518
43.34	0.828644	1.61882	3.07184	5.79567	9.75638	13.5565
43.44	0.8302	1.61334	3.07965	5.78864	9.76419	13.5643
43.54	0.838806	1.62663	3.0945	5.80817	9.78685	13.587
43.64	0.848175	1.63835	3.10387	5.8277	9.81184	13.6003
43.74	0.852859	1.62897	3.09918	5.83551	9.82278	13.6081
43.84	0.852081	1.63367	3.10622	5.84723	9.8345	13.6175
43.94	0.859894	1.64381	3.13199	5.86676	9.86263	13.6245
44.04	0.879425	1.65944	3.13747	5.87848	9.87279	13.6417
44.14	0.86615	1.6532	3.13043	5.8941	9.87201	13.6378
44.24	0.869263	1.65553	3.14215	5.90269	9.88293	13.6557
44.34	0.879425	1.65788	3.14996	5.92458	9.897	13.6729
44.44	0.874741	1.64772	3.14528	5.92535	9.91185	13.6542
44.54	0.867706	1.65398	3.15309	5.9402	9.92435	13.6721
44.64	0.871613	1.65788	3.16637	5.95192	9.93138	13.6815
44.74	0.867706	1.64069	3.16246	5.94254	9.93684	13.6831
44.84	0.867706	1.66257	3.17653	5.9566	9.96028	13.705
44.94	0.872391	1.64616	3.17418	5.95973	9.95872	13.6964
45.04	0.859894	1.64381	3.16168	5.95816	9.96809	13.7096
45.14	0.871613	1.65944	3.16949	5.98004	9.98216	13.7214
45.24	0.877869	1.66492	3.18121	5.9863	9.99779	13.7346
45.34	0.875519	1.65553	3.18903	5.98395	9.99934	13.7323
45.44	0.877075	1.65085	3.20074	6.00504	10.0189	13.7417
45.54	0.879425	1.65475	3.19762	6.01442	10.0329	13.7596
45.64	0.894272	1.66101	3.20309	6.0191	10.0486	13.7659
45.74	0.905991	1.67038	3.20856	6.03395	10.0579	13.7721
45.84	0.896606	1.66803	3.20856	6.03941	10.065	13.7635
45.94	0.913803	1.67741	3.21715	6.05348	10.0845	13.7831
46.04	0.884109	1.65553	3.20074	6.04332	10.0697	13.7706
46.14	0.894272	1.6657	3.19919	6.04489	10.0829	13.7862
46.24	0.898956	1.67429	3.21011	6.05582	10.097	13.8042
46.34	0.910675	1.6821	3.22418	6.0777	10.1158	13.8182
46.44	0.900513	1.67194	3.22496	6.0777	10.1251	13.8143
46.54	0.913803	1.67273	3.23044	6.08864	10.1337	13.8221
46.64	0.913803	1.67819	3.24449	6.10973	10.1509	13.8339
46.74	0.910675	1.67897	3.23903	6.11208	10.1618	13.8409
46.84	0.918488	1.6821	3.24449	6.12144	10.1642	13.8385
46.94	0.918488	1.6821	3.25621	6.13629	10.1743	13.8503
47.04	0.9263	1.68913	3.26637	6.15582	10.1845	13.8557
47.14	0.918488	1.6821	3.27809	6.15504	10.1939	13.862
47.24	0.930206	1.70163	3.28355	6.17223	10.215	13.8651
47.34	0.9263	1.68678	3.2859	6.17067	10.2173	13.8651
47.44	0.934891	1.69382	3.29059	6.17223	10.2322	13.869
47.54	0.940369	1.69226	3.2984	6.1902	10.2447	13.88
47.64	0.942703	1.6946	3.30699	6.19879	10.2611	13.8893
47.74	0.938019	1.70163	3.32497	6.2066	10.2744	13.8948
47.84	0.949738	1.69382	3.32497	6.21364	10.2837	13.901
47.94	0.949738	1.71335	3.33121	6.2191	10.3079	13.9089
48.04	0.949738	1.70163	3.33356	6.23473	10.3072	13.9229
48.14	0.951294	1.71335	3.34605	6.24254	10.3197	13.9253
48.24	0.945053	1.70631	3.3484	6.2527	10.3267	13.9229
48.34	0.945053	1.70866	3.3445	6.26051	10.3369	13.919
48.44	0.952866	1.71648	3.3609	6.27223	10.3392	13.9386
48.54	0.947388	1.71413	3.35387	6.28629	10.3392	13.9331
48.64	0.956772	1.72585	3.3609	6.30817	10.3611	13.9386
48.74	0.949738	1.72351	3.37575	6.30661	10.3572	13.9503
48.84	0.961456	1.72897	3.37575	6.32066	10.3822	13.9596
48.94	0.962234	1.73053	3.37027	6.33238	10.39	13.9675
49.04	0.956772	1.7321	3.38434	6.34645	10.404	13.9737
49.14	0.949738	1.72429	3.38356	6.35036	10.3962	13.9745
49.24	0.964584	1.74538	3.39528	6.37144	10.4173	13.9745
49.34	0.945831	1.74069	3.38121	6.36989	10.4126	13.9776
49.44	0.95755	1.73756	3.38512	6.36832	10.4243	13.9675
49.54	0.942703	1.75241	3.38824	6.36208	10.4322	13.9745
49.64	0.945053	1.73991	3.39919	6.35895	10.4314	13.9667
49.74	0.938019	1.75241	3.39996	6.37067	10.4408	13.9815
49.84	0.945831	1.73914	3.40309	6.36989	10.447	13.9706
49.94	0.945831	1.73834	3.41714	6.38629	10.4712	13.9823
50.04	0.951294	1.7571	3.4234	6.39957	10.4798	13.9987
50.14	0.9599	1.76257	3.43434	6.41286	10.4947	14.0057
50.24	0.949738	1.76022	3.4398	6.41286	10.5064	14.0011
50.34	0.966141	1.7735	3.44762	6.43004	10.5181	14.0104
50.44	0.969269	1.77039	3.45778	6.43707	10.5259	14.0135
50.54	0.956772	1.76022	3.44606	6.43239	10.5142	14.0011
50.64	0.962234	1.77663	3.45543	6.44644	10.5337	14.0065
50.74	0.967712	1.77975	3.46169	6.44724	10.5415	14.0135
50.84	0.954422	1.77898	3.46559	6.4566	10.5454	14.0206
50.94	0.962234	1.78444	3.46011	6.46442	10.565	14.0378
51.04	0.964584	1.77194	3.45856	6.47301	10.5728	14.0401
51.14	0.959106	1.77663	3.47496	6.48082	10.5814	14.0424
51.24	0.972397	1.7946	3.48044	6.50583	10.5993	14.0714
51.34	0.985672	1.80319	3.48355	6.50894	10.6126	14.076
51.44	0.999741	1.80788	3.49371	6.52614	10.6228	14.0846
51.54	0.991928	1.80632	3.50465	6.53004	10.6158	14.0745
51.64	0.993484	1.80632	3.52106	6.54332	10.6236	14.0807
51.74	0.992706	1.80788	3.52106	6.53864	10.6275	14.0878
51.84	0.991928	1.811	3.52419	6.54489	10.6384	14.0823
51.94	0.998169	1.811	3.52652	6.5441	10.6556	14.0815
52.04	0.988022	1.811	3.52809	6.55817	10.6634	14.0956
52.14	0.991928	1.82272	3.54372	6.5652	10.6767	14.1136
52.24	0.984894	1.81882	3.55309	6.57066	10.6751	14.1159
52.34	0.985672	1.83444	3.55699	6.58473	10.6908	14.1198
52.44	0.980988	1.83757	3.55934	6.58238	10.7009	14.1346
52.54	0.981766	1.83522	3.5648	6.59019	10.6986	14.1346
52.64	0.979431	1.84538	3.57419	6.6113	10.7204	14.1464
52.74	0.977081	1.84694	3.5648	6.60191	10.7283	14.1417
52.84	0.973953	1.83366	3.56793	6.60036	10.7181	14.1307
52.94	0.973953	1.83209	3.57184	6.60191	10.7298	14.1245
53.04	0.979431	1.83757	3.5945	6.62379	10.747	14.137
53.14	0.981766	1.84303	3.58902	6.62144	10.754	14.1471
53.24	0.985672	1.84929	3.60309	6.63551	10.7634	14.1534
53.34	0.979431	1.83366	3.58981	6.63629	10.7556	14.1456
53.44	0.981766	1.85162	3.61168	6.65582	10.7845	14.1714
53.54	0.995834	1.84929	3.61949	6.66441	10.7923	14.1729
53.64	0.977081	1.83366	3.60934	6.65817	10.7939	14.162
53.74	0.981766	1.85475	3.6234	6.67691	10.8158	14.1862
53.84	0.992706	1.85866	3.64215	6.67458	10.822	14.1925
53.94	0.9888	1.85397	3.63043	6.67223	10.8126	14.187
54.04	0.991928	1.8571	3.64996	6.68552	10.8376	14.1956
54.14	1.0052	1.87663	3.66168	6.69176	10.8611	14.205
54.24	0.993484	1.85944	3.66246	6.69957	10.8517	14.2026
54.34	1.00677	1.87273	3.67966	6.72458	10.8767	14.2034
54.44	0.996613	1.87663	3.67418	6.73395	10.8806	14.205
54.54	1.00989	1.88287	3.68121	6.74722	10.8947	14.2175
54.64	1.00052	1.88132	3.67731	6.74567	10.897	14.2245
54.74	0.998962	1.88367	3.68434	6.74802	10.8954	14.2229
54.84	1.01302	1.89069	3.7023	6.76988	10.9173	14.2339
54.94	1.01302	1.88132	3.70074	6.77847	10.9259	14.2487
55.04	1.02005	1.89616	3.70074	6.80348	10.9462	14.2737
55.14	1.02318	1.90085	3.72028	6.81129	10.9517	14.28
55.24	1.01537	1.90944	3.7195	6.81129	10.9626	14.2675
55.34	1.01302	1.90944	3.72496	6.81754	10.965	14.2753
55.44	1.02005	1.91492	3.73044	6.83083	10.9783	14.2784
55.54	1.02786	1.91257	3.74449	6.85036	10.9978	14.2948
55.64	1.02318	1.92038	3.75153	6.85504	10.9993	14.2917
55.74	1.02161	1.92429	3.75153	6.86832	11.0111	14.287
55.84	1.02396	1.9321	3.76793	6.87848	11.0376	14.2987
55.94	1.01849	1.92038	3.76637	6.87692	11.0361	14.2854
56.04	1.00911	1.92506	3.75934	6.88394	11.0345	14.2839
56.14	1.02318	1.92273	3.76247	6.89333	11.0533	14.2948
56.24	1.02473	1.92506	3.77574	6.90114	11.065	14.2948
56.34	1.01614	1.92506	3.76715	6.89566	11.0728	14.2909
56.44	1.02005	1.9321	3.77106	6.90504	11.0767	14.2948
56.54	1.02473	1.9321	3.78433	6.91441	11.0892	14.3042
56.64	1.03099	1.93523	3.78122	6.93239	11.104	14.3096
56.74	1.03255	1.93991	3.79059	6.9402	11.1158	14.326
56.84	1.0349	1.93678	3.79372	6.94176	11.1189	14.3292
56.94	1.02473	1.92897	3.79214	6.95348	11.1275	14.319
57.04	1.03177	1.93132	3.80231	6.95192	11.1236	14.326
57.14	1.03021	1.93523	3.80075	6.9566	11.1431	14.3339
57.24	1.02083	1.92351	3.80309	6.96442	11.1431	14.3175
57.34	1.02786	1.92819	3.7984	6.97145	11.1509	14.3221
57.44	1.02786	1.92975	3.81012	6.9691	11.1548	14.3268
57.54	1.02786	1.9321	3.82184	6.98473	11.1712	14.3425
57.64	1.02786	1.93054	3.81012	6.97458	11.1775	14.3245
57.74	1.02786	1.93756	3.83434	6.98863	11.1986	14.3417
57.84	1.03099	1.94695	3.83981	6.99098	11.2204	14.3487
57.94	1.04036	1.95163	3.85387	7.01675	11.2329	14.3628
58.04	1.05911	1.95944	3.87575	7.03864	11.2447	14.3651
58.14	1.04427	1.95631	3.86871	7.03395	11.2525	14.3604
58.24	1.05598	1.96803	3.87808	7.05113	11.2657	14.3628
58.34	1.06927	1.98132	3.89528	7.06129	11.2744	14.3682
58.44	1.06693	1.97585	3.90309	7.06911	11.2837	14.38
58.54	1.07864	1.98288	3.90778	7.07379	11.3033	14.3807
58.64	1.07396	1.9782	3.91637	7.08551	11.2986	14.3815
58.74	1.07161	1.97585	3.92809	7.1066	11.3079	14.3932
58.84	1.06693	1.98601	3.93434	7.11208	11.3228	14.4065
58.94	1.07864	1.98601	3.93434	7.12457	11.3345	14.412
59.04	1.07396	1.98679	3.93903	7.13161	11.3423	14.4237
59.14	1.06693	1.97897	3.9359	7.12457	11.3415	14.4128
59.24	1.0802	1.99225	3.94762	7.13785	11.3587	14.4159
59.34	1.09036	1.9946	3.95778	7.15192	11.3704	14.4276
59.44	1.08568	1.98288	3.95074	7.15504	11.3658	14.419
59.54	1.08177	1.98601	3.97028	7.15895	11.3884	14.4237
59.64	1.09505	2.00241	3.97731	7.17223	11.4048	14.4354
59.74	1.08333	2.00319	3.97105	7.15582	11.4009	14.4284
59.84	1.09036	1.99773	3.98199	7.15582	11.4126	14.4354
59.94	1.08568	2.00241	3.97731	7.16286	11.4212	14.4307
60.04	1.09505	2.0071	3.98277	7.16051	11.4283	14.4479
60.14	1.10521	2.02194	4.00153	7.17535	11.4509	14.4667
60.24	1.10677	2.01726	4.00153	7.18707	11.4634	14.4745
60.34	1.09818	1.9985	3.99762	7.18707	11.4634	14.4698
60.44	1.09818	2.00319	4.00934	7.19957	11.4845	14.487
60.54	1.10989	2.02194	4.01402	7.22145	11.49	14.5057
60.64	1.10989	2.01881	4.0359	7.22614	11.4947	14.5206
60.74	1.10834	2.01257	4.0359	7.22145	11.5017	14.5135
60.84	1.11771	2.02194	4.0484	7.24567	11.5259	14.5253
60.94	1.12239	2.02194	4.04527	7.24567	11.529	14.5448
61.04	1.13411	2.03444	4.04527	7.26675	11.5384	14.5565
61.14	1.13646	2.03835	4.05934	7.2691	11.5533	14.5643
61.24	1.14114	2.04538	4.05231	7.27614	11.5618	14.5643
61.34	1.13411	2.02898	4.04059	7.2652	11.565	14.5612
61.44	1.13255	2.03679	4.05153	7.28004	11.5798	14.5596
61.54	1.14896	2.04147	4.05309	7.29254	11.5876	14.5721
61.64	1.16145	2.04616	4.0648	7.30894	11.5939	14.5839
61.74	1.1638	2.05632	4.07965	7.31285	11.604	14.5917
61.84	1.16068	2.05319	4.07887	7.31989	11.6079	14.5807
61.94	1.15755	2.05319	4.07184	7.3316	11.6033	14.5831
62.04	1.15208	2.04929	4.07497	7.33083	11.6072	14.5792
62.14	1.1638	2.061	4.08746	7.35036	11.6236	14.5917
62.24	1.16145	2.0735	4.08902	7.35973	11.6329	14.6081
62.34	1.17708	2.08054	4.10309	7.36363	11.6501	14.612
62.44	1.16771	2.08054	4.10309	7.37848	11.6548	14.6104
62.54	1.17317	2.09225	4.10309	7.38316	11.6673	14.6081
62.64	1.17552	2.09225	4.1109	7.40504	11.6829	14.6268
62.74	1.1638	2.08757	4.10622	7.40504	11.6931	14.63
62.84	1.16536	2.10007	4.1109	7.41754	11.7095	14.6464
62.94	1.16068	2.09694	4.1109	7.41754	11.7126	14.6542
63.04	1.15364	2.09694	4.1109	7.43004	11.7181	14.6589
63.14	1.16068	2.10397	4.1109	7.44411	11.7251	14.6612
63.24	1.17084	2.1071	4.11871	7.44489	11.7431	14.662
63.34	1.1763	2.11179	4.11871	7.4566	11.7525	14.6807
63.44	1.17317	2.11179	4.12575	7.47614	11.7572	14.6737
63.54	1.17162	2.1235	4.13043	7.48317	11.7759	14.6815
63.64	1.17317	2.1235	4.13824	7.48395	11.779	14.6784
63.74	1.18021	2.1235	4.14684	7.49254	11.7837	14.6854
63.84	1.17552	2.1235	4.14996	7.49567	11.7915	14.6854
63.94	1.17317	2.136	4.15465	7.51207	11.8048	14.6932
64.04	1.18021	2.14304	4.1734	7.52223	11.815	14.705
64.14	1.17317	2.14304	4.16481	7.52692	11.815	14.6932
64.24	1.16068	2.13835	4.16168	7.52692	11.822	14.6901
64.34	1.17084	2.13445	4.16168	7.54176	11.8298	14.7003
64.44	1.15677	2.13913	4.16168	7.56598	11.8423	14.705
64.54	1.16849	2.14772	4.16481	7.57066	11.854	14.7198
64.64	1.16145	2.136	4.16246	7.57066	11.847	14.7057
64.74	1.1638	2.13835	4.17653	7.59723	11.8587	14.7128
64.84	1.1599	2.14226	4.18044	7.60739	11.8689	14.7276
[truncated: 3,555 more rows]

## Sheet: Figure 2b
Molecular brightness
[truncated: 45 more rows]

## Sheet: Figure 2c
Number of fluorescent molecules		CLEC-2-eGFP	LUAS	LUAS-2	LUAS-4
[truncated: 47 more rows]

[truncated: 34 more sheets: Figure 2d, Figure 2f, Figure 3b, Figure 3d, Figure 3f, Figure 3h, Figure 4b, Figure 4d, Figure 5c, Figure 5f, Figure 6b, Figure 6c, Figure 6d, Figure 6e, Figure 7c, Figure 7d, Figure 8d, Figure 9a, Figure 9b, Figure 9c …]
